# Supplementary material for: Sequence enrichment profiles enable target-agnostic antibody generation for a broad range of antigens
Source: Cell Rep Methods. 2023 May 9;3(5):100475. doi: 10.1016/j.crmeth.2023.100475 (PMC10261905; doi:10.1016/j.crmeth.2023.100475)
Supplement: Data S1. Antibody frequencies in the selected phage pools, related to STAR Methods [file mmc2.xlsx]

## Sheet: list binders
Antibody frequencies in the selected phage pools
Ab No	Ab frequency (ppm)
	Sel1 +NOT	Sel2 +NOT	Sel3 +NOT	Sel4 +NOT	Sel1 -NOT	Sel2 -NOT	Sel3 -NOT	Sel4 -NOT
1	2.2	1660	3810	4480	0.01	0.0569226	0.01	0.01
2	1.42	1130	2150	2750	1.26705	0.739994	0.01	0.01
3	1.01	691	1850	2000	0.01	0.01	0.01	0.01
4	0.771	639	1280	1140	0.01	0.01	0.01	0.01
5	0.593	362	555	320	0.01	0.0569226	0.01	0.01
6	1.19	384	513	267	0.01	0.01	0.01	0.01
7	0.593	299	480	244	0.01	0.341536	0.01	0.01
8	0.119	137	460	676	0.01	0.01	0.01	0.01
9	1.01	234	451	423	0.01	0.711533	0.01	0.01
10	0.297	193	442	438	0.0737435	0.569226	0.01	0.01
11	0.593	205	413	284	0.120671	0.0284613	0.01	0.01
12	0.178	226	409	322	0.01	0.0284613	0.01	0.01
13	0.237	181	394	355	0.0201119	0.01	0.01	0.01
14	0.653	363	393	243	0.01	0.01	0.01	0.01
15	1.31	351	386	317	0.234638	0.01	0.01	0.01
16	0.771	192	372	325	0.402237	0.01	0.01	0.01
17	0.297	186	336	305	0.01	0.142307	0.01	0.01
18	1.66	375	332	173	0.01	0.0569226	0.01	0.01
19	0.593	220	317	201	0.01	0.01	0.01	0.01
20	1.13	414	315	208	0.0603356	0.01	0.01	0.01
21	2.61	413	310	133	1.20001	0.01	0.01	0.01
22	4.98	402	307	96.2	4.59221	0.01	0.01	0.01
23	1.66	245	290	50.5	0.328494	0.0284613	0.01	0.01
24	0.771	262	282	146	0.938554	0.0284613	0.01	0.01
25	0.297	234	279	145	0.01	0.0284613	0.01	0.01
26	2.85	241	263	45.2	3.07041	0.01	0.01	0.01
27	0.0593	185	262	242	0.0134079	0.01	0.01	0.01
28	0.415	191	252	155	0.01	0.0284613	0.01	0.01
29	1.13	241	251	109	0.160895	0.01	0.01	0.01
30	1.01	236	250	148	0.01	0.0569226	0.01	0.01
31	4.21	299	240	38.8	3.10393	0.0284613	0.01	0.01
32	0.653	183	237	109	0.01	0.01	0.01	0.01
33	0.237	174	231	172	0.01	0.01	0.01	0.01
34	0.297	143	228	152	0.113967	0.01	0.01	0.01
35	1.19	321	227	103	0.0737435	0.0569226	0.01	0.01
36	0.178	218	218	80.5	0.181007	0.01	0.01	0.01
37	0.178	136	214	131	0.01	0.01	0.01	0.01
38	0.119	161	211	119	0.01	0.01	0.01	0.01
39	0.237	93.6	201	230	0.147487	0.0569226	0.01	0.01
40	0.712	213	195	106	0.0268158	0.256152	0.01	0.0601493
41	0.475	187	193	94.4	0.214527	0.01	0.01	0.01
42	1.54	293	193	78.9	0.00670395	0.0569226	0.01	0.01
43	4.45	270	190	96.5	3.54639	0.0284613	0.01	0.01
44	0.712	200	182	127	0.0268158	0.0284613	0.01	0.01
45	1.19	151	176	33.7	0.01	0.01	0.01	0.01
46	1.42	155	175	47.2	0.167599	0.01	0.01	0.01
47	0.475	168	169	27.5	0.01	0.01	0.01	0.01
48	0.831	220	168	72.3	1.15308	0.01	0.01	0.01
49	0.0593	115	165	75.6	0.01	0.01	0.01	0.01
50	0.712	228	164	63.4	0.274862	0.01	0.01	0.01
51	0.534	88.5	164	136	0.408941	0.170768	0.01	0.01
52	0.119	80.2	163	166	0.01	0.0284613	0.01	0.01
53	0.297	106	162	141	0.01	0.01	0.01	0.01
54	0.0593	158	161	116	0.181007	0.0284613	0.01	0.01
55	0.712	290	160	60.1	0.140783	0.0284613	0.01	0.01
56	0.178	118	160	126	0.01	0.085384	0.01	0.01
57	0.178	170	153	111	0.01	0.0284613	0.01	0.01
58	0.89	204	150	88.2	0.227934	0.01	0.01	0.01
59	1.9	80.2	150	127	1.04582	0.01	0.01	0.01
60	1.07	206	146	57.4	0.489389	0.01	0.01	0.01
61	0.119	86.5	145	124	0.01	0.01	0.01	0.01
62	0.475	123	143	72.2	0.01	0.01	0.01	0.01
63	0.415	132	141	77.4	0.01	0.01	0.01	0.01
64	0.415	176	139	39.9	0.0536316	0.0284613	0.01	0.01
65	0.0593	66.7	137	79.6	0.01	0.01	0.01	0.01
66	1.25	220	137	33.7	0.01	0.825378	0.01	0.01
67	0.949	200	135	53.1	0.01	0.0284613	0.01	0.01
68	0.593	73	134	116	2.31286	0.01	0.01	0.01
69	0.475	53.8	134	105	0.0938554	0.0284613	0.01	0.01
70	0.415	170	131	67.6	0.01	0.085384	0.01	0.01
71	0.712	206	130	30.2	0.01	0.01	0.01	0.01
72	0.415	167	130	66.4	0.154191	0.01	0.01	0.01
73	0.415	187	128	61.6	0.00670395	0.085384	0.01	0.01
74	1.01	139	127	17.2	0.01	0.01	0.01	0.01
75	0.475	119	126	55.2	0.0871514	0.01	0.01	0.01
76	0.949	162	122	63.8	1.03241	0.01	0.01	0.01
77	0.237	79	121	99.3	0.01	0.0284613	0.01	0.01
78	1.9	153	118	43.5	1.07263	0.01	0.01	0.01
79	3.09	700	1270	1160	2.67488	0.113845	0.107786	0.01
80	0.593	116	115	38	0.0938554	0.01	0.01	0.01
81	1.42	242	114	42.8	0.362014	0.01	0.01	0.01
82	2.08	201	113	25.3	0.194415	0.01	0.01	0.01
83	0.178	76.5	112	101	0.0469277	0.01	0.01	0.01
84	0.475	140	111	35.4	0.0134079	0.01	0.01	0.01
85	0.831	170	111	30	0.00670395	0.540765	0.01	0.01
86	2.61	112	110	16.8	2.66817	0.01	0.01	0.01
87	0.534	225	109	35.3	0.01	0.01	0.01	0.01
88	0.534	146	109	12.9	0.01	0.01	0.01	0.01
89	0.712	233	107	23	0.01	0.01	0.01	0.01
90	0.712	133	107	47.6	0.174303	0.01	0.01	0.01
91	0.771	60.4	107	86.8	1.34079	0.0569226	0.01	0.01
92	0.534	170	104	46.2	0.0201119	0.01	0.01	0.01
93	0.89	250	102	36.6	0.00670395	0.0284613	0.01	0.01
94	4.57	432	1640	2490	3.43913	2.27691	0.161679	0.0601493
95	2.02	161	98.6	18.2	0.677099	0.01	0.01	0.01
96	0.237	82.7	98.6	77.6	0.01	0.01	0.01	0.01
97	0.89	218	97.8	25.5	0.113967	0.01	0.01	0.01
98	0.653	185	97.7	31.7	0.945258	0.01	0.01	0.01
99	7.54	1630	3150	2980	9.39894	6.09072	0.323357	0.0601493
100	1.84	378	520	624	0.804475	0.01	0.0538929	0.01
101	3.14	264	96.4	19.5	4.25701	0.01	0.01	0.01
102	3.74	117	96	46.1	3.67377	0.01	0.01	0.01
103	0.119	107	95.6	34.2	0.00670395	0.01	0.01	0.01
104	2.61	63.9	95.6	64.9	1.95755	0.0284613	0.01	0.01
105	3.86	111	94.7	40	1.23353	0.01	0.01	0.01
106	1.9	310	92.4	18.2	0.0469277	0.01	0.01	0.01
107	1.07	137	91.2	25	0.01	0.01	0.01	0.01
108	0.653	65.3	90.1	52.8	0.01	0.01	0.01	0.01
109	2.08	378	480	276	1.88381	0.768456	0.0538929	0.01
110	0.0593	62.1	88.4	58.1	0.0134079	0.01	0.01	0.01
111	0.653	121	87.5	34.5	0.0536316	0.0284613	0.01	0.01
112	0.712	250	87.1	20	0.00670395	0.085384	0.01	0.01
113	1.96	121	84.1	47.8	2.32627	0.01	0.01	0.01
114	0.475	126	82.8	29.6	0.00670395	0.01	0.01	0.01
115	0.119	58.8	81.9	44.6	0.01	0.0284613	0.01	0.01
116	2.02	76.5	79.5	50.6	0.556428	0.01	0.01	0.01
117	0.415	89.6	79	32.9	0.01	0.0284613	0.01	0.01
118	0.653	173	78.7	21.2	0.01	0.01	0.01	0.01
119	4.87	114	78.3	7.32	5.50395	0.01	0.01	0.01
120	0.178	61.8	78.2	52.2	0.01	0.085384	0.01	0.0601493
121	0.01	49.9	77.3	64.3	0.01	0.01	0.01	0.01
122	0.01	33.8	76.9	69	0.00670395	0.01	0.01	0.01
123	0.415	83.2	74.9	47.5	0.536316	0.0569226	0.01	0.01
124	1.36	187	74.2	11.2	0.01	0.01	0.01	0.01
125	0.237	134	73.5	23.5	0.01	0.01	0.01	0.01
126	0.0593	85.3	73	33.1	0.01	0.01	0.01	0.01
127	0.356	110	71.1	28.9	0.100559	0.0284613	0.01	0.01
128	1.36	55.4	70.9	10.8	1.79666	0.01	0.01	0.01
129	10.3	263	379	259	9.1576	0.085384	0.0538929	0.240597
130	1.6	242	70.1	12	1.24694	0.01	0.01	0.01
131	0.119	106	68.9	38.6	0.00670395	0.0284613	0.01	0.01
132	0.237	80.2	68.6	8.38	0.01	0.01	0.01	0.01
133	0.356	132	68	28	0.01	0.01	0.01	0.01
134	0.475	76.5	66.9	29.5	0.01	0.01	0.01	0.01
135	0.653	95.9	66.4	24.1	0.01	0.01	0.01	0.01
136	0.712	156	64.8	12.9	0.01	0.113845	0.01	0.01
137	0.831	209	64	15.3	0.0335198	0.01	0.01	0.01
138	0.356	81	63.9	16.6	0.01	0.01	0.01	0.01
139	0.534	44.6	63	42.1	0.449165	0.01	0.01	0.01
140	1.78	69.7	62.9	21.2	0.750843	0.01	0.01	0.01
141	1.31	242	62.4	7.16	0.01	0.0284613	0.01	0.01
142	0.415	140	62.1	9.12	0.01	0.01	0.01	0.01
143	0.237	98.9	62.1	26.3	0.01	0.01	0.01	0.01
144	0.475	146	58.1	22.5	0.01	0.01	0.01	0.01
145	0.119	50.8	57.9	25.3	0.0804475	0.01	0.01	0.01
146	0.119	44.8	57.4	46.3	0.01	0.01	0.01	0.01
147	0.297	99.6	57.1	31.3	0.00670395	0.01	0.01	0.01
148	0.237	126	56.3	24	0.0335198	0.01	0.01	0.01
149	0.475	105	56.1	15.5	0.01	0.01	0.01	0.01
150	0.119	41.2	55.8	40.1	0.01	0.01	0.01	0.01
151	0.475	87	55.5	25.4	0.844698	0.01	0.01	0.01
152	0.712	145	55.1	16	0.0268158	0.01	0.01	0.01
153	0.593	113	55	14.8	0.01	0.01	0.01	0.01
154	0.119	43.9	54.3	12.2	0.01	0.01	0.01	0.01
155	1.01	119	54.1	16.6	0.00670395	0.01	0.01	0.01
156	1.48	54	53.5	19.6	1.07263	0.01	0.01	0.01
157	0.237	64.4	53.3	24.1	0.01	0.01	0.01	0.01
158	0.831	176	53.2	12.9	0.01	0.01	0.01	0.01
159	0.593	79.7	52.7	15.5	0.375421	0.01	0.01	0.01
160	1.54	34.5	52.7	32.8	1.22012	0.01	0.01	0.01
161	1.01	112	52.6	10.1	0.0402237	0.01	0.01	0.01
162	0.178	106	52.2	16.1	0.01	0.01	0.01	0.01
163	1.25	126	51.5	16.4	0.01	0.01	0.01	0.01
164	1.31	163	50.4	5.31	0.248046	0.199229	0.01	0.01
165	0.831	86.2	50.3	14.9	0.348606	0.0284613	0.01	0.01
166	2.97	117	50	13	1.89052	0.01	0.01	0.01
167	0.831	89.2	49.8	10.2	0.462573	0.01	0.01	0.01
168	0.237	71.6	49.8	8.61	0.134079	0.01	0.01	0.01
169	0.0593	41.9	49.3	6.49	0.01	0.01	0.01	0.01
170	0.178	88.3	49.1	10.1	0.00670395	0.01	0.01	0.01
171	1.19	151	49	9.48	0.0134079	0.0284613	0.01	0.01
172	0.0593	50.8	49	28.9	0.0402237	0.0284613	0.01	0.01
173	0.534	83.4	48.9	22.6	0.01	0.01	0.01	0.01
174	0.356	45.8	48.4	24.5	0.241342	0.01	0.01	0.01
175	0.89	51.8	48.2	9.64	0.01	0.01	0.01	0.01
176	0.949	73.3	48	9.36	0.0804475	0.01	0.01	0.01
177	1.13	140	47.7	9.99	0.207823	0.0284613	0.01	0.01
178	0.712	331	512	334	0.01	0.0284613	0.107786	0.01
179	0.89	108	47.5	9.16	0.01	0.01	0.01	0.01
180	0.237	113	47.5	6.25	0.0201119	0.0284613	0.01	0.01
181	1.13	210	47	9.24	0.01	0.01	0.01	0.01
182	0.178	74.1	47	30	0.01	0.01	0.01	0.01
183	2.67	167	46.9	3.19	0.57654	0.01	0.01	0.01
184	2.25	52.6	46.8	22.3	1.89722	0.0284613	0.01	0.01
185	0.0593	52.6	46	24.5	0.0737435	0.0284613	0.01	0.01
186	1.6	115	45.7	12.2	0.797771	0.01	0.01	0.01
187	0.771	144	45.1	11.6	0.01	0.01	0.01	0.01
188	0.237	80.3	44.9	10.7	0.0603356	0.01	0.01	0.01
189	0.534	90.2	44.7	12.1	0.556428	0.01	0.01	0.01
190	0.949	103	44.3	9.95	0.268158	0.01	0.01	0.01
191	0.178	32.5	44.3	29.9	0.01	0.01	0.01	0.01
192	0.0593	84.1	44.3	14.1	0.01	0.0284613	0.01	0.01
193	1.25	62.9	43.7	13.2	0.496093	0.01	0.01	0.01
194	0.178	48.5	43.7	22.9	0.01	0.01	0.01	0.01
195	4.57	52.4	43.5	5.35	4.65254	0.170768	0.01	0.01
196	0.771	80.8	42.8	4.44	0.227934	0.085384	0.01	0.01
197	3.26	277	229	87.6	2.33298	0.227691	0.0538929	0.01
198	0.356	90.3	41.6	12.7	0.01	0.01	0.01	0.01
199	2.91	72.5	41.4	5.58	2.28605	0.01	0.01	0.01
200	0.653	50.5	41.3	19	0.22123	0.01	0.01	0.01
201	2.43	59.8	41	5	0.663691	0.01	0.01	0.01
202	0.237	73.5	41	22.7	0.01	0.0569226	0.01	0.01
203	0.297	52.1	40.8	16.3	0.01	0.0284613	0.01	0.01
204	0.534	78.5	40.5	12	0.0536316	0.01	0.01	0.01
205	3.32	153	40	7.67	0.677099	0.0569226	0.01	0.01
206	0.119	33.2	39.2	18.9	0.01	0.01	0.01	0.01
207	0.534	86.8	39.2	17.5	0.01	0.0284613	0.01	0.01
208	0.01	31.6	38.8	30.8	0.01	0.0284613	0.01	0.01
209	0.415	101	38.6	11.7	0.154191	0.01	0.01	0.01
210	1.07	98.3	38.3	19.4	0.00670395	0.01	0.01	0.01
211	1.42	191	410	485	0.522908	1.28076	0.107786	0.01
212	0.475	104	38	11.5	0.107263	0.01	0.01	0.01
213	0.297	32.1	37.9	24.8	0.01	0.01	0.01	0.01
214	0.178	54.9	37.4	7.87	0.01	0.01	0.01	0.01
215	0.237	39.3	37.3	5.27	0.01	0.01	0.01	0.01
216	0.653	105	37.1	4.21	0.01	0.01	0.01	0.01
217	2.25	131	36.7	8.3	2.65477	0.01	0.01	0.01
218	1.13	78.5	36.5	8.97	0.0603356	0.01	0.01	0.01
219	1.36	56.4	36.1	4.01	0.0804475	0.01	0.01	0.01
220	0.178	75.5	36	6.8	0.01	0.01	0.01	0.01
221	0.237	38.3	36	6.37	0.0536316	0.01	0.01	0.01
222	0.178	28.7	36	28.9	0.0871514	0.01	0.01	0.01
223	7.6	88.9	35.7	2.56	7.30061	0.01	0.01	0.01
224	0.178	51.6	35.6	9.75	0.0201119	0.01	0.01	0.01
225	1.07	50.9	35.5	4.8	0.811178	0.01	0.01	0.01
226	0.356	96	35.3	11.2	0.0402237	0.01	0.01	0.01
227	0.356	115	35	9.2	0.01	0.01	0.01	0.01
228	0.178	76.1	34.9	7.55	0.01	0.01	0.01	0.01
229	9.73	221	34.7	3.78	5.87266	0.01	0.01	0.01
230	0.356	46.8	34.5	9.6	0.00670395	0.0569226	0.01	0.01
231	0.237	98.8	34.4	9.75	0.01	0.01	0.01	0.01
232	0.01	35.9	34.4	4.96	0.01	0.01	0.01	0.01
233	1.25	149	34.2	8.85	0.214527	0.01	0.01	0.01
234	1.66	68.4	34.1	12.8	2.44694	0.085384	0.01	0.0601493
235	0.297	75.9	33.7	8.3	0.160895	0.0284613	0.01	0.01
236	0.653	101	33.6	9.4	0.01	0.01	0.01	0.01
237	0.415	58.9	33.6	4.88	0.0402237	0.01	0.01	0.01
238	0.415	84.3	33.5	2.99	0.01	0.01	0.01	0.01
239	0.831	76.8	33.2	6.76	1.30057	0.01	0.01	0.01
240	1.48	115	33	9.36	0.89833	0.01	0.01	0.01
241	1.19	139	32.6	4.41	0.0335198	0.01	0.01	0.01
242	0.89	102	32.6	8.34	0.181007	0.01	0.01	0.01
243	0.475	108	32.5	5.39	0.0335198	0.0284613	0.01	0.01
244	0.119	43	32.5	10.1	0.0268158	0.0284613	0.01	0.01
245	0.475	104	175	127	0.32179	0.0284613	0.0538929	0.0601493
246	1.42	86	32.2	8.93	1.13297	0.01	0.01	0.01
247	0.831	66.9	32	14.8	0.140783	0.01	0.01	0.01
248	0.593	52.5	32	3.42	0.01	0.01	0.01	0.01
249	1.01	106	31.7	4.88	0.00670395	0.01	0.01	0.01
250	0.712	89.4	31.7	3.07	0.0603356	0.01	0.01	0.01
251	0.831	52.2	31.7	10.4	0.972073	0.01	0.01	0.01
252	0.949	59.7	31.5	6.41	0.01	0.0284613	0.01	0.01
253	1.36	58.9	31.4	13.1	0.449165	0.01	0.01	0.01
254	0.237	57.7	31.3	6.65	0.01	0.01	0.01	0.01
255	0.415	51.5	31.3	8.97	0.194415	0.0284613	0.01	0.01
256	0.653	46.6	31.2	3.34	0.28827	0.0284613	0.01	0.01
257	0.297	73.4	31.1	22.1	0.0201119	0.01	0.01	0.01
258	3.44	44.9	31	14	4.80003	0.341536	0.01	0.01
259	0.178	91	30.9	5.19	0.01	0.01	0.01	0.01
260	10.4	405	497	168	4.88048	2.41921	0.161679	0.01
261	0.415	53.9	30	10.2	0.167599	0.01	0.01	0.01
262	0.237	66.8	29.5	7.04	0.32179	0.0569226	0.01	0.01
263	0.89	1070	3150	7010	0.167599	2.27691	1.07786	0.601493
264	1.9	88.8	29.2	8.3	2.42013	0.01	0.01	0.01
265	0.475	60.7	29.2	7.79	0.01	0.01	0.01	0.01
266	0.356	37	29.2	10.5	0.00670395	0.01	0.01	0.01
267	0.593	99.7	29.2	2.95	0.01	0.967685	0.01	0.01
268	4.87	140	157	20.6	4.076	4.01305	0.0538929	0.0601493
269	0.475	70.7	29.1	3.26	0.154191	0.01	0.01	0.01
270	0.237	53.7	29	6.25	0.0804475	0.01	0.01	0.01
271	0.0593	28.9	29	20.7	0.01	0.01	0.01	0.01
272	0.415	75.6	28.9	6.73	0.01	0.01	0.01	0.01
273	0.178	56.2	28.5	4.84	0.01	0.01	0.01	0.01
274	1.66	45	28.3	9.32	1.45476	0.01	0.01	0.01
275	1.42	119	28.2	3.85	0.01	0.01	0.01	0.01
276	1.6	91.5	28.2	3.85	0.01	0.01	0.01	0.01
277	0.356	44.5	28.2	10.5	0.107263	0.0284613	0.01	0.01
278	0.593	130	27.9	2.71	0.00670395	0.01	0.01	0.01
279	0.297	34.2	27.9	10.6	0.01	0.01	0.01	0.01
280	0.653	59.9	27.7	7.28	1.20001	0.01	0.01	0.01
281	1.07	53.2	27.5	3.93	0.274862	0.01	0.01	0.01
282	0.178	60.7	27.5	3.23	0.01	0.085384	0.01	0.01
283	0.653	109	27.3	6.73	0.01	0.01	0.01	0.01
284	6.35	187	27.3	3.78	6.26149	0.0284613	0.01	0.01
285	1.13	49.6	27.3	5.9	0.992185	0.01	0.01	0.01
286	0.534	73.1	27.2	8.46	0.415645	0.01	0.01	0.01
287	1.07	59	27.1	7.71	0.01	0.01	0.01	0.01
288	1.25	89.1	27	7.67	0.0536316	0.01	0.01	0.01
289	0.01	38.5	26.8	9.09	0.0134079	0.01	0.01	0.01
290	0.593	84.7	26.7	6.53	0.01	0.01	0.01	0.01
291	0.831	87.2	26.6	5.31	0.308382	0.01	0.01	0.01
292	1.19	152	26.3	2.36	0.01	0.01	0.01	0.01
293	0.949	80	26.3	5.35	0.01	0.01	0.01	0.01
294	0.297	76.1	26.3	6.29	0.01	0.01	0.01	0.01
295	0.237	41.4	26.2	14.7	0.01	0.01	0.01	0.01
296	1.36	107	26.2	2.71	0.01	0.0284613	0.01	0.01
297	2.49	74.4	26	6.25	1.50839	0.01	0.01	0.01
298	0.0593	30.1	26	12.7	0.140783	0.01	0.01	0.01
299	0.475	83	25.8	7.98	0.01	0.01	0.01	0.01
300	0.593	273	278	141	0.207823	0.0284613	0.107786	0.240597
301	0.89	353	139	36.5	0.147487	0.01	0.0538929	0.01
302	0.178	86.6	25.5	5.74	0.01	0.01	0.01	0.01
303	3.62	27	25.5	8.77	3.95533	0.01	0.01	0.01
304	1.31	148	25.3	1.42	0.0670395	0.0284613	0.01	0.01
305	0.415	62.2	25.2	7.79	0.0134079	0.01	0.01	0.01
306	0.119	31.6	24.9	7.59	0.01	0.085384	0.01	0.01
307	0.831	165	133	39.7	0.61006	0.01	0.0538929	0.01
308	0.475	52.2	24.6	3.82	0.0268158	0.01	0.01	0.01
309	0.593	74.3	24.5	3.82	0.0201119	0.0284613	0.01	0.01
310	0.356	53.8	24.4	12.6	0.01	0.01	0.01	0.01
311	0.237	56.2	24.4	5.7	0.00670395	0.0569226	0.01	0.01
312	0.949	199	24.3	4.01	0.01	0.01	0.01	0.01
313	0.297	24.5	24.3	16.8	0.0938554	0.0284613	0.01	0.01
314	2.73	82.5	24.2	2.56	0.730731	0.01	0.01	0.01
315	0.01	26.7	24.2	12	0.01	0.01	0.01	0.01
316	1.31	33.2	24.1	11.8	1.36761	0.01	0.01	0.01
317	1.01	99.9	23.9	2.36	0.0402237	0.01	0.01	0.01
318	0.356	63.3	23.8	6.69	0.01	0.0284613	0.01	0.01
319	0.831	48.7	23.7	7.43	0.0670395	0.01	0.01	0.01
320	1.13	60.5	23.6	5	0.01	0.0284613	0.01	0.01
321	0.949	76	23.5	2.64	0.268158	0.01	0.01	0.01
322	0.237	43.4	23.5	4.6	0.241342	0.113845	0.01	0.01
323	4.03	108	23.4	4.01	3.29164	0.01	0.01	0.01
324	1.25	81.2	23.4	5.86	0.01	0.01	0.01	0.01
325	0.475	64.2	23.4	4.13	0.01	0.01	0.01	0.01
326	0.0593	37.4	23.4	8.85	0.01	0.01	0.01	0.01
327	0.534	76.8	23.2	2.52	0.0134079	0.01	0.01	0.01
328	0.237	43.8	23.1	14.3	0.0201119	0.0569226	0.01	0.01
329	0.297	39.8	23	5	0.01	0.01	0.01	0.01
330	0.178	62.3	22.9	4.44	0.01	0.01	0.01	0.01
331	0.415	65.4	22.8	6.25	0.01	0.01	0.01	0.01
332	6.88	46.5	22.8	7.32	5.07489	0.01	0.01	0.01
333	0.0593	17	22.5	14.8	0.0335198	0.01	0.01	0.01
334	0.0593	21.7	22.3	9.83	0.01	0.01	0.01	0.01
335	0.771	54.1	22.2	4.8	1.0123	0.01	0.01	0.01
336	0.356	57.3	21.9	5.47	0.147487	0.01	0.01	0.01
337	0.356	234	351	214	0.0871514	0.113845	0.161679	0.240597
338	0.356	53.8	21.7	2.44	0.01	0.01	0.01	0.01
339	0.771	42.7	21.7	5.31	0.556428	0.01	0.01	0.01
340	0.475	46.2	21.7	7.71	0.764251	0.0284613	0.01	0.120299
341	0.0593	48.6	21.7	6.49	0.01	0.0569226	0.01	0.01
342	0.237	37.1	21.7	5.03	0.0402237	0.0569226	0.01	0.01
343	0.415	61.8	21.5	4.6	0.207823	0.01	0.01	0.01
344	0.356	51.5	21.5	4.44	0.01	0.01	0.01	0.01
345	2.49	32	20.9	1.49	1.99778	0.01	0.01	0.01
346	0.475	30.1	20.9	6.17	0.0469277	0.01	0.01	0.01
347	1.07	30.6	20.7	2.71	0.951962	0.01	0.01	0.01
348	0.119	24.3	20.6	7.47	0.0201119	0.01	0.01	0.01
349	0.178	43.4	20.3	4.21	0.0201119	0.01	0.01	0.01
350	0.0593	78.6	20.1	4.17	0.01	0.01	0.01	0.01
351	0.297	52.5	20	2.83	0.00670395	0.01	0.01	0.01
352	0.237	56.8	19.8	3.15	0.0201119	0.01	0.01	0.01
353	0.237	63.6	19.8	6.41	0.01	0.113845	0.01	0.01
354	0.415	230	211	91.3	0.0402237	0.0284613	0.107786	0.01
355	2.79	66.7	19.5	2.6	3.20449	0.01	0.01	0.01
356	0.0593	45.7	19.5	3.74	0.01	0.01	0.01	0.01
357	0.119	49.3	19.3	4.72	0.01	0.01	0.01	0.01
358	0.0593	47.1	19.3	4.33	0.01	0.01	0.01	0.01
359	0.0593	44	19.3	3.93	0.0536316	0.01	0.01	0.01
360	1.07	40.1	19.3	1.46	0.811178	0.01	0.01	0.01
361	0.415	80.3	19.2	1.89	0.0938554	0.01	0.01	0.01
362	1.48	52.8	19.1	3.03	0.442461	0.825378	0.01	0.01
363	0.0593	45.1	19	5.58	0.01	0.01	0.01	0.01
364	0.01	36.7	19	5.66	0.0670395	0.01	0.01	0.01
365	11.6	58.7	18.9	6.76	7.32742	0.284613	0.01	0.01
366	0.237	72.5	18.8	3.97	0.01	0.01	0.01	0.01
367	0.653	94.2	18.7	2.44	0.0603356	0.01	0.01	0.01
368	2.85	39.5	18.5	6.06	0.744139	0.01	0.01	0.01
369	0.119	33.5	18.5	7.67	0.01	0.01	0.01	0.01
370	0.475	32.5	18.5	7.35	0.0938554	0.01	0.01	0.01
371	11.2	51.7	18.3	4.17	8.06486	0.0284613	0.01	0.01
372	0.534	55.4	18.1	3.03	0.01	0.01	0.01	0.01
373	4.27	33.6	18.1	6.14	3.78773	0.01	0.01	0.01
374	0.297	52.4	18.1	2.87	0.174303	0.0284613	0.01	0.01
375	0.475	51.6	18.1	2.91	0.00670395	0.0284613	0.01	0.01
376	0.01	16.8	18.1	15.5	0.01	0.01	0.01	0.01
377	4.33	81.9	18	2.99	3.9017	0.01	0.01	0.01
378	0.178	35.7	18	8.53	0.154191	0.0284613	0.01	0.01
379	1.66	73.7	17.9	2.12	1.32738	0.01	0.01	0.01
380	0.178	57.8	17.9	2.75	0.01	0.0284613	0.01	0.01
381	0.297	63.5	17.7	2.83	0.01	0.01	0.01	0.01
382	0.237	48.3	17.5	5.07	0.0402237	0.01	0.01	0.01
383	1.19	43.6	17.4	3.03	0.730731	0.01	0.01	0.01
384	1.19	81.7	17.2	2.44	0.992185	0.01	0.01	0.01
385	0.356	44.2	17.1	4.05	0.362014	0.01	0.01	0.01
386	0.653	52.7	17	4.05	0.636876	0.01	0.01	0.01
387	1.19	71.3	16.9	3.74	0.01	0.01	0.01	0.01
388	0.119	50	16.9	3.66	0.174303	0.01	0.01	0.01
389	1.01	82.5	16.8	1.73	0.01	0.01	0.01	0.01
390	0.01	37.3	16.8	7.47	0.01	0.01	0.01	0.01
391	0.356	42.3	16.8	3.15	0.0268158	0.0284613	0.01	0.01
392	0.119	53.7	16.8	4.64	0.00670395	0.0569226	0.01	0.01
393	2.14	82.4	16.8	1.61	1.38101	0.142307	0.01	0.01
394	0.119	47.1	16.6	6.84	0.174303	0.01	0.01	0.01
395	2.14	39.3	16.6	3.62	1.54861	0.01	0.01	0.01
396	0.178	34.4	16.6	2.91	0.167599	0.01	0.01	0.01
397	2.73	68.4	16.6	1.97	1.46817	0.0284613	0.01	0.01
398	0.771	99.6	16.3	2.56	0.167599	0.01	0.01	0.01
399	0.712	66.9	16.3	2.12	0.0402237	0.01	0.01	0.01
400	1.54	39.1	16.3	3.89	1.57543	0.01	0.01	0.01
401	0.475	35.5	16.2	5	0.0603356	0.01	0.01	0.01
402	0.297	37.7	16.2	2.32	0.01	0.170768	0.01	0.01
403	0.119	64.3	15.9	2.08	0.01	0.01	0.01	0.01
404	1.42	46.3	15.9	3.58	0.388829	0.01	0.01	0.01
405	0.237	27.5	15.9	2.44	0.01	0.01	0.01	0.01
406	0.0593	22.4	15.8	5.47	0.207823	0.01	0.01	0.01
407	0.831	51.5	15.8	1.69	0.187711	0.0284613	0.01	0.01
408	0.593	76	15.7	1.53	0.00670395	0.0284613	0.01	0.01
409	1.13	58.8	169	233	2.66147	0.113845	0.107786	0.120299
410	0.0593	62	15.6	3.11	0.01	0.01	0.01	0.01
411	0.178	31.4	15.6	3.58	0.01	0.01	0.01	0.01
412	0.237	25.8	15.5	3.62	0.01	0.01	0.01	0.01
413	0.178	24.4	15.5	2.67	0.01	0.01	0.01	0.01
414	0.178	16.9	15.5	5.82	0.01	0.01	0.01	0.01
415	3.74	66.2	15.5	1.38	2.74862	1.73614	0.01	0.01
416	0.178	21.1	15.4	7.35	0.113967	0.01	0.01	0.01
417	0.356	67.8	15.3	1.89	0.100559	0.01	0.01	0.01
418	0.356	41.7	15.2	2.71	0.01	0.01	0.01	0.01
419	0.593	24.9	15.2	1.38	0.01	0.01	0.01	0.01
420	0.178	38.9	15.1	1.46	0.01	0.01	0.01	0.01
421	1.13	29.7	15.1	5.43	0.435757	0.01	0.01	0.01
422	1.01	61.4	15.1	2.52	0.01	0.199229	0.01	0.01
423	0.356	38.5	15	1.81	0.0603356	0.398459	0.01	0.01
424	0.653	65.7	14.9	2.64	0.0201119	0.01	0.01	0.01
425	0.356	57.6	14.9	3.58	0.0335198	0.01	0.01	0.01
426	2.37	45.8	14.9	3.26	1.7028	0.01	0.01	0.01
427	0.297	45.4	14.9	3.85	0.207823	0.01	0.01	0.01
428	0.89	58	14.8	2.28	0.28827	0.01	0.01	0.01
429	2.02	27.9	14.8	1.57	0.797771	0.01	0.01	0.01
430	0.593	51.1	14.7	4.72	0.22123	0.01	0.01	0.01
431	0.297	44.7	14.7	3.89	0.01	0.0284613	0.01	0.01
432	0.297	43.8	14.7	2.01	0.0201119	0.085384	0.01	0.01
433	2.08	89.6	14.6	4.29	1.24023	0.01	0.01	0.01
434	0.356	48.7	14.5	2.36	0.502797	0.01	0.01	0.01
435	3.5	34.6	14.5	1.46	1.33409	0.01	0.01	0.01
436	0.297	51.9	14.4	4.56	0.01	0.0284613	0.01	0.01
437	0.119	59.8	14.3	1.97	0.01	0.01	0.01	0.01
438	0.178	37.2	14.3	3.85	0.0201119	0.01	0.01	0.01
439	0.534	30.6	14.3	5.23	0.127375	0.01	0.01	0.01
440	0.178	30.2	14.3	5	0.01	0.01	0.01	0.01
441	1.25	78.5	14.3	3.07	0.475981	0.0284613	0.01	0.01
442	0.593	65.9	14.2	1.73	0.0670395	0.0569226	0.01	0.01
443	0.653	66	14.1	4.92	0.951962	0.01	0.01	0.01
444	0.415	49.1	14.1	3.19	0.0335198	0.01	0.01	0.01
445	0.475	53.5	14	3.07	0.01	0.01	0.01	0.01
446	0.237	49.5	14	4.09	0.01	0.01	0.01	0.01
447	0.415	43.6	14	1.34	0.01	0.01	0.01	0.01
448	0.297	38.3	14	2.28	0.0268158	0.01	0.01	0.01
449	0.297	53.8	14	3.15	0.01	0.0284613	0.01	0.01
450	0.475	55.3	13.9	4.05	0.140783	0.01	0.01	0.01
451	0.01	32	13.9	4.92	0.0268158	0.0284613	0.01	0.01
452	1.07	29	13.9	3.66	1.28046	0.142307	0.01	0.01
453	15.7	147	149	72.9	13.3811	4.49689	0.107786	0.120299
454	1.48	81.9	13.7	2.79	0.120671	0.01	0.01	0.01
455	0.593	49.8	13.7	2.16	0.0536316	0.01	0.01	0.01
456	0.297	34.8	13.7	2.12	0.01	0.01	0.01	0.01
457	1.19	55.8	13.6	2.64	0.442461	0.01	0.01	0.01
458	0.237	51.5	13.6	2.99	0.01	0.01	0.01	0.01
459	0.178	32	13.6	4.17	0.01	0.01	0.01	0.01
460	0.0593	22.3	13.6	4.52	0.113967	0.01	0.01	0.01
461	0.475	47.8	13.6	3.7	0.01	0.0284613	0.01	0.01
462	8.9	59.2	13.6	1.49	5.36316	0.882301	0.01	0.01
463	0.297	39.5	13.4	5.15	0.01	0.01	0.01	0.01
464	0.237	53.5	13.4	1.77	0.01	0.0284613	0.01	0.01
465	0.771	151	72.2	15.6	0.147487	0.01	0.0538929	0.01
466	0.178	38.5	13.3	3.78	0.54302	0.01	0.01	0.01
467	0.356	63.7	13.2	3.03	0.0201119	0.01	0.01	0.01
468	0.415	49.8	13	2.99	0.0201119	0.01	0.01	0.01
469	0.593	36.4	13	1.61	0.0536316	0.01	0.01	0.01
470	0.297	31.2	13	3.62	0.382125	0.0284613	0.01	0.01
471	1.13	31.3	12.9	3.26	2.40002	0.01	0.01	0.01
472	1.01	71.5	12.8	1.61	0.0134079	0.01	0.01	0.01
473	0.593	45.1	12.8	2.32	0.00670395	0.01	0.01	0.01
474	0.119	39.5	12.8	2.99	0.0201119	0.01	0.01	0.01
475	1.07	41	12.8	3.34	0.429053	0.0284613	0.01	0.01
476	0.653	60.9	12.7	1.85	0.998889	0.01	0.01	0.01
477	0.356	39.1	12.7	3.07	0.01	0.0284613	0.01	0.01
478	0.771	42.1	12.6	2.79	0.0536316	0.01	0.01	0.01
479	1.25	105	12.6	2.24	0.00670395	0.0569226	0.01	0.01
480	0.475	57.7	12.5	2.24	0.0335198	0.01	0.01	0.01
481	0.119	28	12.5	2.36	0.0134079	0.0569226	0.01	0.01
482	0.178	23.9	12.4	4.29	0.0134079	0.01	0.01	0.01
483	1.48	62.4	12.3	1.85	0.549724	0.01	0.01	0.01
484	0.297	31	12.3	3.15	0.0335198	0.01	0.01	0.01
485	0.178	53.1	12.2	2.44	0.01	0.01	0.01	0.01
486	0.415	47.3	12.2	1.89	0.0335198	0.01	0.01	0.01
487	0.356	18.7	12.2	3.03	0.01	0.01	0.01	0.01
488	0.297	37.7	12.1	3.23	0.0469277	0.01	0.01	0.01
489	0.119	26.1	12.1	2.28	0.113967	0.01	0.01	0.01
490	1.31	272	195	70.3	0.01	0.398459	0.161679	0.0601493
491	0.297	33.8	12	2.71	0.120671	0.01	0.01	0.01
492	0.475	50.1	12	2.64	0.0938554	0.0284613	0.01	0.01
493	0.01	18.7	11.9	1.73	0.01	0.0284613	0.01	0.01
494	0.534	40.6	11.9	2.75	0.00670395	0.284613	0.01	0.01
495	0.415	29	11.8	3.19	0.824586	0.01	0.01	0.01
496	0.0593	19.3	11.8	5.43	0.01	0.01	0.01	0.01
497	0.653	30.8	11.7	2.75	0.0536316	0.0284613	0.01	0.01
498	0.415	73.6	11.6	2.01	0.0335198	0.0284613	0.01	0.01
499	1.01	51.6	11.5	1.38	0.335198	0.01	0.01	0.01
500	0.593	40.2	11.5	2.12	0.724027	0.01	0.01	0.01
501	1.13	51.7	11.5	1.38	0.589948	1.30922	0.01	0.01
502	0.593	36.6	11.4	2.24	0.01	0.01	0.01	0.01
503	0.475	23.8	11.4	2.52	0.0536316	0.01	0.01	0.01
504	0.0593	23.3	11.3	2.2	0.01	0.01	0.01	0.01
505	0.119	20.5	11.3	2.83	0.0134079	0.01	0.01	0.01
506	1.48	70.3	11.1	2.05	0.435757	0.01	0.01	0.01
507	0.593	65.6	11.1	2.67	0.01	0.01	0.01	0.01
508	0.653	65.5	11.1	2.24	0.0134079	0.01	0.01	0.01
509	0.593	52.2	11.1	2.24	0.01	0.01	0.01	0.01
510	1.07	37.1	11.1	2.64	0.227934	0.01	0.01	0.01
511	0.356	19.8	11.1	3.93	0.335198	0.01	0.01	0.01
512	0.01	19.2	11.1	5.03	0.0603356	0.01	0.01	0.01
513	15.2	55.7	11	1.73	13.5219	0.967685	0.01	0.01
514	0.593	83	10.9	2.4	0.01	0.01	0.01	0.01
515	0.593	49.4	10.9	1.93	0.0737435	0.01	0.01	0.01
516	0.415	37.6	10.9	1.65	0.01	0.01	0.01	0.01
517	0.178	25	10.9	3.38	0.01	0.01	0.01	0.01
518	0.712	44.4	10.8	1.73	0.01	0.01	0.01	0.01
519	0.178	52.1	10.7	2.28	0.01	0.01	0.01	0.01
520	1.13	51.2	10.7	1.85	0.01	0.01	0.01	0.01
521	0.178	41.9	10.7	3.23	0.01	0.01	0.01	0.01
522	0.178	35.9	10.7	1.81	0.462573	0.01	0.01	0.01
523	0.593	78.5	10.6	1.53	0.341902	0.0284613	0.01	0.01
524	0.237	22.4	10.6	5.74	0.01	0.01	0.01	0.01
525	0.89	19.8	10.6	3.82	0.154191	0.01	0.01	0.01
526	1.07	58	10.5	1.34	0.107263	0.01	0.01	0.01
527	0.712	55.2	10.5	1.93	0.0201119	0.01	0.01	0.01
528	0.297	61.6	10.5	1.73	0.01	0.0284613	0.01	0.01
529	0.01	17.4	10.5	3.23	0.160895	0.01	0.01	0.01
530	0.297	51.8	10.4	3.46	0.01	0.01	0.01	0.01
531	0.593	44.1	10.4	2.28	0.01	0.01	0.01	0.01
532	0.237	43.8	10.4	2.75	0.100559	0.01	0.01	0.01
533	0.356	22.9	10.3	2.44	0.01	0.0284613	0.01	0.01
534	1.78	45.1	10.3	1.89	1.13297	1.2523	0.01	0.0601493
535	0.237	70.8	10.2	1.49	0.0335198	0.01	0.01	0.01
536	1.25	59.3	10.2	1.73	0.01	0.01	0.01	0.01
537	0.0593	38.2	10.2	1.65	0.181007	0.01	0.01	0.01
538	0.119	32.9	10.2	2.2	0.01	0.01	0.01	0.01
539	0.0593	23.7	10.2	2.56	0.01	0.01	0.01	0.01
540	0.297	47	10.1	2.4	0.00670395	0.01	0.01	0.01
541	0.356	38.1	10	1.77	0.375421	0.01	0.01	0.01
542	0.415	33.6	10	1.85	0.01	0.01	0.01	0.01
543	0.0593	24	10	2.48	0.01	0.01	0.01	0.01
544	0.831	596	1020	768	0.00670395	0.796917	1.02396	0.421045
545	0.178	47.9	9.96	1.42	0.0268158	0.01	0.01	0.01
546	0.297	29.7	9.92	2.48	0.00670395	0.01	0.01	0.01
547	0.0593	53.5	9.84	1.57	0.01	0.01	0.01	0.01
548	0.831	41.3	9.76	1.57	0.01	0.01	0.01	0.01
549	0.534	34.5	9.76	1.57	0.01	0.01	0.01	0.01
550	0.356	36.3	9.68	1.57	0.01	0.01	0.01	0.01
551	3.8	21.7	9.68	2.36	4.22349	1.56537	0.01	0.0601493
552	0.415	68.1	9.64	1.53	0.01	0.01	0.01	0.01
553	0.178	19.3	9.64	2.87	0.0201119	0.01	0.01	0.01
554	5.76	23.3	9.6	2.91	3.66706	0.01	0.01	0.01
555	0.475	55.7	9.56	1.46	0.01	0.01	0.01	0.01
556	0.534	53.9	9.56	1.89	0.01	0.01	0.01	0.01
557	0.237	29.5	9.41	1.53	0.382125	0.01	0.01	0.01
558	0.356	21.6	9.41	2.48	0.01	0.01	0.01	0.01
559	0.297	28.1	9.37	2.05	0.01	0.01	0.01	0.01
560	1.25	22.6	9.25	2.83	0.784363	0.01	0.01	0.01
561	0.712	57.4	9.21	2.83	1.03911	0.01	0.01	0.01
562	2.49	20.3	9.17	1.57	1.22682	0.256152	0.01	0.01
563	0.178	26.8	9.13	1.97	0.0268158	0.01	0.01	0.01
564	2.37	32.8	9.13	1.65	1.49498	0.0284613	0.01	0.01
565	0.593	30.1	9.09	1.38	0.294974	0.01	0.01	0.01
566	8.13	21.5	9.09	4.29	2.56761	0.01	0.01	0.01
567	0.415	62.2	9.01	1.73	0.01	0.01	0.01	0.01
568	0.297	20.9	8.89	1.81	0.01	0.01	0.01	0.01
569	0.593	114	8.85	1.38	0.01	0.01	0.01	0.01
570	0.356	49.7	8.85	1.38	0.01	0.01	0.01	0.01
571	0.0593	20.5	8.85	1.49	0.01	0.01	0.01	0.01
572	1.01	35.2	8.81	1.73	1.28046	0.0284613	0.01	0.01
573	0.415	24.1	8.73	1.93	0.0670395	0.01	0.01	0.01
574	0.297	21.2	8.69	1.89	0.00670395	0.01	0.01	0.01
575	0.178	36.3	8.66	2.52	0.01	0.01	0.01	0.01
576	0.237	26.5	8.58	2.16	0.01	0.01	0.01	0.01
577	2.14	18.9	8.54	1.57	2.01119	0.01	0.01	0.01
578	0.0593	18.6	8.54	2.24	0.710619	0.01	0.01	0.01
579	0.178	31.8	8.42	1.38	0.01	0.01	0.01	0.01
580	0.119	52.4	45.3	23	0.01	0.085384	0.0538929	0.01
581	0.297	50.9	8.38	1.42	0.01	0.01	0.01	0.01
582	0.178	41.5	8.38	1.38	0.214527	0.01	0.01	0.01
583	2.02	25.3	8.38	1.38	1.15978	0.01	0.01	0.01
584	0.297	56.6	8.34	1.49	0.194415	0.01	0.01	0.01
585	0.0593	23.3	8.34	2.56	0.01	0.01	0.01	0.01
586	2.25	18.4	8.34	1.73	1.6961	0.01	0.01	0.01
587	0.0593	36	8.3	1.34	0.01	0.01	0.01	0.01
588	0.475	40.3	7.94	1.46	0.00670395	0.01	0.01	0.01
589	0.178	26.3	7.86	2.95	0.0402237	0.01	0.01	0.01
590	0.178	17.4	7.86	2.4	0.01	0.0284613	0.01	0.01
591	0.237	32.2	7.79	1.89	0.01	0.01	0.01	0.01
592	0.653	27.3	7.75	1.85	0.113967	0.01	0.01	0.01
593	0.89	17.5	7.75	1.69	0.455869	0.01	0.01	0.01
594	1.48	243	167	57.7	0.0335198	2.73229	0.215571	0.240597
595	1.66	166	82.8	38.6	0.57654	0.768456	0.107786	0.01
596	0.297	20.6	7.63	1.42	0.01	0.01	0.01	0.01
597	0.237	20.6	7.63	1.46	0.01	0.01	0.01	0.01
598	0.356	37.4	7.63	2.32	0.01	0.0284613	0.01	0.01
599	0.237	29.5	7.51	1.38	0.01	0.0284613	0.01	0.01
600	1.19	131	80.7	26.8	0.596652	0.341536	0.107786	0.01
601	0.0593	27.8	7.39	2.01	0.0268158	0.01	0.01	0.01
602	0.534	28.7	7.35	2.16	0.938554	0.01	0.01	0.01
603	0.178	25.2	7.27	2.2	0.01	0.01	0.01	0.01
604	0.119	18.4	7.27	3.19	0.207823	0.01	0.01	0.01
605	0.0593	18	7.19	1.53	0.375421	0.01	0.01	0.01
606	0.178	16.9	7.19	1.57	0.315086	0.01	0.01	0.01
607	5.81	55.4	38.6	5.27	5.43691	0.739994	0.0538929	0.01
608	6.76	139	74.6	9.12	7.07938	1.56537	0.107786	0.01
609	0.119	10.3	6.88	0.905	0.01	0.01	0.01	0.01
610	0.475	11.3	6.72	0.983	0.00670395	0.01	0.01	0.01
611	0.0593	9.28	6.68	0.747	0.0268158	0.01	0.01	0.01
612	6.35	89.9	104	49.5	6.14753	2.6469	0.161679	0.01
613	0.01	12.1	6.13	0.708	0.0536316	0.01	0.01	0.01
614	0.01	10.1	5.81	0.472	0.01	0.01	0.01	0.01
615	0.356	14.3	5.53	0.669	0.0804475	0.01	0.01	0.01
616	0.178	14.9	5.49	1.1	0.01	0.01	0.01	0.01
617	0.237	12	5.49	0.944	0.01	0.01	0.01	0.01
618	0.01	11.4	5.49	1.22	0.01	0.01	0.01	0.01
619	0.119	15.4	5.34	1.1	0.0268158	0.01	0.01	0.01
620	1.9	190	431	428	0.737435	2.36229	0.808393	0.360896
621	0.593	14.1	5.22	0.669	0.113967	0.01	0.01	0.01
622	0.0593	13.6	5.1	1.1	0.0268158	0.01	0.01	0.01
623	0.297	9	5.1	1.18	0.301678	0.01	0.01	0.01
624	0.01	9.56	5.06	1.02	0.01	0.01	0.01	0.01
625	0.119	15.5	4.9	0.983	0.01	0.01	0.01	0.01
626	4.63	13.7	4.9	0.59	3.49946	0.01	0.01	0.01
627	0.415	5.96	4.9	0.865	0.623468	0.01	0.01	0.01
628	7.54	154	132	69.9	6.06037	7.20071	0.269464	0.120299
629	0.178	14.6	4.86	0.708	0.01	0.01	0.01	0.01
630	0.0593	13.5	4.86	1.02	0.0268158	0.01	0.01	0.01
631	2.79	12.8	4.86	0.865	2.89611	0.01	0.01	0.01
632	0.119	10.3	4.86	1.06	0.194415	0.01	0.01	0.01
633	0.0593	35.8	26.1	16.6	0.01	0.01	0.0538929	0.01
634	0.01	14.1	4.78	0.708	0.201119	0.42692	0.01	0.01
635	0.178	13.5	4.66	0.747	0.01	0.01	0.01	0.01
636	0.178	13.2	4.66	0.944	0.01	0.01	0.01	0.01
637	0.01	6.24	4.62	0.865	0.01	0.01	0.01	0.01
638	0.119	16.2	4.62	0.275	0.00670395	0.0284613	0.01	0.01
639	0.415	6.89	4.58	0.354	0.107263	0.01	0.01	0.01
640	0.0593	16	4.54	0.433	0.01	0.01	0.01	0.01
641	0.356	13.7	4.54	0.708	0.01	0.01	0.01	0.01
642	11.3	13.2	4.54	0.236	8.33302	0.01	0.01	0.01
643	0.534	14	4.51	0.197	0.449165	0.01	0.01	0.01
644	0.119	13.9	4.39	0.551	0.01	0.01	0.01	0.01
645	0.01	10	4.39	0.747	0.01	0.0284613	0.01	0.01
646	0.356	15.9	4.35	0.118	0.01	0.01	0.01	0.01
647	0.0593	9.24	4.35	0.669	0.01	0.0284613	0.01	0.01
648	0.0593	12.2	4.31	0.944	0.28827	0.01	0.01	0.01
649	0.237	13.5	4.23	1.02	0.01	0.01	0.01	0.01
650	0.237	10.7	4.23	1.02	0.134079	0.01	0.01	0.01
651	0.415	51.5	22.6	5.94	0.201119	1.28076	0.0538929	0.01
652	0.475	11.3	4.19	1.1	0.167599	0.01	0.01	0.01
653	0.0593	9.52	4.19	1.14	0.455869	0.01	0.01	0.01
654	2.14	11.4	4.19	0.787	0.616764	0.0284613	0.01	0.01
655	0.178	8.83	4.15	0.59	0.509501	0.01	0.01	0.01
656	1.19	55	44.5	27.1	1.43465	3.5292	0.107786	0.01
657	0.475	15	4.11	0.275	0.01	0.01	0.01	0.01
658	0.831	12	4.07	1.18	0.127375	0.01	0.01	0.01
659	7.54	31.3	21.7	7.35	5.70507	0.683072	0.0538929	0.01
660	11.3	256	64.6	10.9	11.39	1.73614	0.161679	0.01
661	0.297	8.43	3.99	0.983	0.248046	0.01	0.01	0.01
662	0.01	15.4	3.95	0.511	0.01	0.01	0.01	0.01
663	5.64	14.1	3.91	0.983	7.15312	0.01	0.01	0.01
664	0.237	12	3.91	0.551	0.01	0.01	0.01	0.01
665	0.119	7.9	3.91	0.511	0.0469277	0.01	0.01	0.01
666	0.593	13.9	3.87	0.511	0.0469277	0.01	0.01	0.01
667	0.0593	10.8	3.87	0.433	0.01	0.01	0.01	0.01
668	0.0593	10.8	3.87	0.59	0.01	0.01	0.01	0.01
669	0.237	10.3	3.87	0.197	0.01	0.0569226	0.01	0.01
670	7.65	73	41.5	6.14	7.09278	1.7646	0.107786	0.0601493
671	17.8	98.1	62.1	17.3	17.7454	3.95612	0.161679	0.01
672	0.297	12.1	3.83	0.197	0.01	0.01	0.01	0.01
673	0.415	5.79	3.79	0.826	0.663691	0.01	0.01	0.01
674	0.119	13.9	3.75	0.118	0.00670395	0.01	0.01	0.01
675	0.119	13	3.72	1.1	0.01	0.01	0.01	0.01
676	0.178	14.9	3.72	0.236	0.00670395	0.0569226	0.01	0.01
677	0.771	10.5	3.68	1.18	0.234638	0.01	0.01	0.01
678	0.237	10.4	3.68	0.157	0.0469277	0.01	0.01	0.01
679	3.5	88.5	79.2	10.3	5.12182	2.6469	0.215571	0.01
680	0.119	12.8	3.6	0.826	0.01	0.01	0.01	0.01
681	1.54	13	3.56	0.275	1.33409	0.01	0.01	0.01
682	0.178	13	3.56	0.275	0.01	0.01	0.01	0.01
683	1.13	14.9	3.52	0.354	0.134079	0.01	0.01	0.01
684	0.653	15.1	3.48	0.315	0.207823	0.01	0.01	0.01
685	1.6	6.52	3.48	0.944	0.985481	0.01	0.01	0.01
686	39.6	189	93.6	25.7	36.7243	6.46072	0.269464	0.0601493
687	4.57	137	18.7	2.08	2.72181	0.683072	0.0538929	0.0601493
688	0.119	13.5	3.44	0.511	0.01	0.01	0.01	0.01
689	0.119	9.4	3.44	0.708	0.01	0.01	0.01	0.01
690	0.237	6.77	3.44	0.511	0.01	0.01	0.01	0.01
691	0.119	9.24	3.44	0.551	0.127375	0.113845	0.01	0.01
692	1.13	18.1	18.5	5.11	0.569836	1.50845	0.0538929	0.01
693	0.297	15.6	3.4	0.315	0.01	0.01	0.01	0.01
694	3.14	11.9	3.4	0.511	0.770955	0.01	0.01	0.01
695	4.81	14.5	3.36	0.472	5.73858	0.01	0.01	0.01
696	2.2	12.7	3.36	0.118	1.03241	0.01	0.01	0.01
697	0.119	10.5	3.36	0.472	0.0469277	0.01	0.01	0.01
698	0.237	10.5	3.36	0.511	0.01	0.01	0.01	0.01
699	0.119	9.93	3.36	1.06	0.01	0.01	0.01	0.01
700	0.712	5.15	3.32	0.197	0.757547	2.78921	0.01	0.01
701	0.415	186	178	120	0.00670395	0.455381	0.538929	0.0601493
702	0.01	38.7	17.8	2.12	0.01	2.95998	0.0538929	0.120299
703	0.475	16.1	3.28	0.629	0.01	0.01	0.01	0.01
704	2.55	15.6	3.28	0.354	1.57543	0.01	0.01	0.01
705	0.415	12.9	3.28	0.0787	0.01	0.01	0.01	0.01
706	3.32	381	140	44.7	1.37431	1.3946	0.431143	0.01
707	0.534	12.8	3.24	0.197	0.01	0.01	0.01	0.01
708	0.119	12.6	3.24	0.708	0.01	0.01	0.01	0.01
709	0.178	12	3.24	0.157	0.0335198	0.01	0.01	0.01
710	0.297	74.8	69.4	25.6	0.00670395	1.13845	0.215571	0.360896
711	0.0593	5.15	3.2	0.905	0.0871514	0.01	0.01	0.01
712	0.178	13.8	3.2	0.551	0.01	0.0284613	0.01	0.01
713	0.356	66.8	34.1	10.9	0.308382	0.085384	0.107786	0.01
714	0.0593	13.9	3.16	0.393	0.0134079	0.01	0.01	0.01
715	0.0593	12.9	3.16	0.315	0.01	0.01	0.01	0.01
716	0.356	10.2	3.16	0.905	0.0268158	0.01	0.01	0.01
717	0.0593	10	3.16	0.433	0.435757	0.01	0.01	0.01
718	0.119	6.52	3.16	0.275	0.01	0.01	0.01	0.01
719	0.356	5.92	3.16	0.472	1.25364	0.01	0.01	0.01
720	0.119	4.86	3.16	0.433	0.01	0.01	0.01	0.01
721	1.78	14.3	3.12	0.157	0.61006	0.01	0.01	0.01
722	1.54	10.6	3.12	0.236	1.20001	0.01	0.01	0.01
723	2.02	6.32	3.12	1.1	1.05922	0.01	0.01	0.01
724	0.534	12.8	3.08	0.629	0.0603356	0.01	0.01	0.01
725	4.75	14.7	3.04	0.275	5.28272	0.01	0.01	0.01
726	0.01	11.5	3.04	0.157	0.107263	0.01	0.01	0.01
727	2.02	7.94	3.04	0.551	1.50169	0.01	0.01	0.01
728	3.03	7.62	3.04	0.118	1.60225	0.01	0.01	0.01
729	3.92	11.8	3.04	0.393	4.05589	0.284613	0.01	0.01
730	16.7	188	32.7	6.45	17.2091	1.13845	0.107786	0.01
731	7.18	32.4	32.6	15.2	5.11512	1.16691	0.107786	0.01
732	0.297	13.3	3	0.197	0.01	0.01	0.01	0.01
733	1.01	11.8	3	0.354	0.724027	0.01	0.01	0.01
734	0.297	11.5	3	0.354	0.01	0.01	0.01	0.01
735	0.01	11.2	3	0.315	0.01	0.01	0.01	0.01
736	0.653	51.1	16	4.52	0.0670395	0.711533	0.0538929	0.0601493
737	0.415	12.8	2.96	0.551	0.25475	0.01	0.01	0.01
738	0.178	11.4	2.96	0.01	0.0134079	0.01	0.01	0.01
739	0.01	10.3	2.96	0.905	0.01	0.01	0.01	0.01
740	0.593	8.51	2.96	0.787	0.824586	0.01	0.01	0.01
741	0.831	4.34	2.96	0.393	0.408941	0.01	0.01	0.01
742	0.415	10.5	2.92	0.315	0.01	0.01	0.01	0.01
743	0.119	10.2	2.92	0.354	0.0134079	0.01	0.01	0.01
744	0.119	7.78	2.92	0.275	0.01	0.01	0.01	0.01
745	1.01	15.7	2.92	0.01	1.70951	0.967685	0.01	0.01
746	4.92	12	2.89	0.118	3.25142	0.01	0.01	0.01
747	0.119	9.4	2.89	0.433	0.22123	0.01	0.01	0.01
748	0.0593	8.31	2.89	0.0787	0.01	0.01	0.01	0.01
749	0.356	6.24	2.89	0.865	0.0201119	0.01	0.01	0.01
750	0.01	12.6	2.85	0.236	0.01	0.01	0.01	0.01
751	0.237	14.7	2.81	0.433	0.01	0.01	0.01	0.01
752	0.119	5.75	2.81	0.59	0.01	0.01	0.01	0.01
753	0.593	15.2	2.77	0.118	0.0268158	0.01	0.01	0.01
754	0.178	12.6	2.77	0.0787	0.01	0.01	0.01	0.01
755	0.178	5.75	2.77	0.708	0.01	0.01	0.01	0.01
756	20.9	36.4	14.8	3.15	17.1755	0.569226	0.0538929	0.01
757	0.119	12.5	2.73	0.197	0.01	0.01	0.01	0.01
758	0.01	12	2.73	0.551	0.00670395	0.01	0.01	0.01
759	0.297	15.7	2.73	0.0787	0.0201119	0.0284613	0.01	0.01
760	0.178	14.3	2.73	0.787	0.0603356	0.0284613	0.01	0.01
761	0.01	14.1	2.73	0.354	0.00670395	0.0284613	0.01	0.01
762	22.3	99	87.1	38.2	15.6403	3.8992	0.323357	0.0601493
763	0.356	12.8	2.69	0.157	0.569836	0.01	0.01	0.01
764	0.119	12.6	2.69	0.551	0.0469277	0.01	0.01	0.01
765	0.0593	12.4	2.69	0.236	0.01	0.01	0.01	0.01
766	0.237	12	2.69	0.118	0.234638	0.01	0.01	0.01
767	0.0593	10.2	2.69	0.197	0.01	0.01	0.01	0.01
768	1.72	11.6	2.69	0.275	1.03911	0.0284613	0.01	0.01
769	1.25	3.57	2.69	0.315	0.134079	0.01	0.01	0.01
770	3.38	7.29	2.69	0.0393	3.95533	0.967685	0.01	0.01
771	2.08	1340	4520	5840	0.475981	7.11533	16.8685	20.2703
772	1.31	185	173	94.9	1.33409	2.98844	0.646714	0.120299
773	0.653	139	86	40.7	0.0134079	0.256152	0.323357	0.240597
774	0.0593	16.2	2.65	0.01	0.01	0.01	0.01	0.01
775	0.237	16.8	14.1	3.23	0.0201119	0.0569226	0.0538929	0.240597
776	0.119	13.9	2.61	0.0393	0.469277	0.01	0.01	0.01
777	0.178	13.2	2.61	0.0787	0.0335198	0.01	0.01	0.01
778	0.0593	11.8	2.61	0.118	0.01	0.01	0.01	0.01
779	0.237	11.4	2.61	0.629	0.01	0.01	0.01	0.01
780	0.178	10.9	2.61	0.393	0.509501	0.01	0.01	0.01
781	0.475	6.93	2.61	0.472	0.0268158	0.01	0.01	0.01
782	0.0593	11.5	2.57	0.629	0.0268158	0.01	0.01	0.01
783	0.771	4.62	2.57	0.236	1.09274	0.01	0.01	0.01
784	0.89	3.85	2.57	0.747	0.0670395	0.01	0.01	0.01
785	1.72	43.4	13.8	5.51	2.60784	0.597688	0.0538929	0.01
786	0.178	13.5	2.53	0.236	0.154191	0.01	0.01	0.01
787	1.78	13.1	2.53	0.393	0.978777	0.01	0.01	0.01
788	0.119	8.15	2.53	0.157	0.113967	0.01	0.01	0.01
789	0.0593	15.6	2.49	0.197	0.01	0.01	0.01	0.01
790	1.48	13.9	2.49	0.0787	1.6961	0.01	0.01	0.01
791	0.0593	5.02	2.49	0.787	0.01	0.01	0.01	0.01
792	0.01	1.3	2.49	1.26	0.0201119	0.085384	0.01	0.01
793	0.119	16.2	2.45	0.118	0.01	0.01	0.01	0.01
794	0.475	11.8	2.45	0.197	0.214527	0.01	0.01	0.01
795	0.415	11	2.45	0.354	0.01	0.01	0.01	0.01
796	0.119	9.12	2.45	0.01	0.0268158	0.01	0.01	0.01
797	0.0593	15.9	2.45	0.275	0.187711	0.0284613	0.01	0.01
798	0.01	0.973	2.45	0.669	0.00670395	0.0569226	0.01	0.01
799	0.119	16.1	2.41	0.393	0.01	0.01	0.01	0.01
800	0.01	15.4	2.41	0.197	0.01	0.01	0.01	0.01
801	0.89	14.9	2.41	0.0787	0.181007	0.01	0.01	0.01
802	0.653	14.6	2.41	0.511	0.0134079	0.01	0.01	0.01
803	0.653	10.4	2.41	0.511	0.22123	0.01	0.01	0.01
804	0.178	9.4	2.41	0.01	0.01	0.01	0.01	0.01
805	0.01	9.24	2.41	0.275	0.335198	0.01	0.01	0.01
806	0.237	13.8	2.37	0.236	0.01	0.01	0.01	0.01
807	0.415	13.4	2.37	0.629	0.261454	0.01	0.01	0.01
808	0.297	9.24	2.37	0.236	0.0536316	0.01	0.01	0.01
809	0.297	7.62	2.37	0.472	0.100559	0.01	0.01	0.01
810	0.119	7.09	2.37	0.118	0.01	0.01	0.01	0.01
811	0.415	4.25	2.37	0.629	0.294974	0.01	0.01	0.01
812	0.415	12.9	2.33	0.315	0.01	0.01	0.01	0.01
813	0.0593	11.5	2.33	0.118	0.01	0.01	0.01	0.01
814	0.297	10.7	2.33	0.01	0.435757	0.01	0.01	0.01
815	34.5	163	37.5	3.03	30.4896	5.43611	0.161679	0.0601493
816	0.178	12.4	2.29	0.0787	0.0938554	0.01	0.01	0.01
817	0.178	12	2.29	0.118	0.308382	0.01	0.01	0.01
818	0.119	8.43	2.29	0.275	0.00670395	0.01	0.01	0.01
819	0.0593	5.96	2.29	0.59	0.596652	0.01	0.01	0.01
820	0.119	3.77	2.29	0.905	0.120671	0.01	0.01	0.01
821	0.297	9.93	2.25	0.236	0.0134079	0.01	0.01	0.01
822	0.01	1.22	2.25	1.3	0.01	0.01	0.01	0.01
823	0.01	3.08	2.25	1.06	0.01	0.0284613	0.01	0.01
824	1.6	7.66	2.25	0.393	0.596652	0.170768	0.01	0.01
825	1.01	288	412	291	0.0804475	45.3104	1.83236	1.20299
826	0.119	13.3	2.21	0.59	0.00670395	0.01	0.01	0.01
827	3.8	11.5	2.21	0.59	2.77544	0.01	0.01	0.01
828	0.0593	10.8	2.21	0.315	0.00670395	0.01	0.01	0.01
829	0.237	9.73	2.21	0.236	0.00670395	0.01	0.01	0.01
830	0.01	1.66	2.21	1.1	0.01	0.142307	0.01	0.0601493
831	0.01	1.26	2.21	1.3	0.01	0.227691	0.01	0.01
832	4.27	23.8	23.6	12.5	3.36539	0.540765	0.107786	0.01
833	0.475	15.7	2.17	0.01	0.01	0.01	0.01	0.01
834	0.119	13.8	2.17	0.236	0.0670395	0.01	0.01	0.01
835	0.297	12.1	2.17	0.118	0.01	0.01	0.01	0.01
836	0.01	10.8	2.17	0.118	0.01	0.01	0.01	0.01
837	5.93	9	2.17	0.118	4.52517	0.01	0.01	0.01
838	0.119	8.92	2.17	0.59	0.01	0.01	0.01	0.01
839	2.97	6.2	2.17	0.157	1.28046	0.01	0.01	0.01
840	0.01	4.74	2.17	0.236	0.01	0.01	0.01	0.01
841	0.0593	2.96	2.17	0.826	0.01	0.01	0.01	0.01
842	0.178	1.18	2.17	0.118	0.0268158	0.01	0.01	0.01
843	4.33	11	2.13	0.118	4.59221	0.01	0.01	0.01
844	0.415	10.8	2.13	0.275	0.315086	0.01	0.01	0.01
845	0.0593	9.85	2.13	0.787	0.0469277	0.01	0.01	0.01
846	1.54	7.66	2.13	0.236	2.10504	0.01	0.01	0.01
847	0.593	5.67	2.13	0.275	0.724027	0.01	0.01	0.01
848	0.119	4.5	2.13	0.01	0.0871514	0.01	0.01	0.01
849	0.356	4.46	2.13	0.511	0.589948	0.01	0.01	0.01
850	0.0593	2.76	2.13	0.865	0.01	0.01	0.01	0.01
851	0.237	6.28	2.13	0.275	0.0402237	0.0284613	0.01	0.01
852	15.5	15.6	2.13	0.118	15.7342	1.65076	0.01	0.01
853	0.415	12.8	2.13	0.275	0.871514	2.07768	0.01	0.01
854	5.04	155	34	6.8	5.55758	4.21228	0.161679	0.0601493
855	0.593	15.2	2.09	0.393	0.01	0.01	0.01	0.01
856	0.178	13.3	2.09	0.01	0.01	0.01	0.01	0.01
857	0.178	10.6	2.09	0.236	0.0335198	0.01	0.01	0.01
858	0.297	9.48	2.09	0.197	0.0871514	0.01	0.01	0.01
859	0.119	7.98	2.09	0.472	0.01	0.01	0.01	0.01
860	0.119	7.58	2.09	0.354	0.01	0.01	0.01	0.01
861	0.01	7.38	2.09	0.393	0.154191	0.01	0.01	0.01
862	0.0593	5.88	2.09	0.511	0.107263	0.01	0.01	0.01
863	3.5	5.96	2.09	0.511	2.90952	0.0284613	0.01	0.01
864	2.85	85.1	89.9	35.2	5.45031	5.23688	0.431143	0.360896
865	1.01	14.1	2.06	0.0787	0.194415	0.01	0.01	0.01
866	1.31	13.6	2.06	0.157	0.824586	0.01	0.01	0.01
867	0.831	12	2.06	0.157	0.261454	0.01	0.01	0.01
868	0.534	4.13	2.06	0.275	0.113967	0.01	0.01	0.01
869	1.19	191	65.8	26.5	0.113967	1.02461	0.323357	0.180448
870	8.66	82.8	21.8	2.95	7.09278	4.75304	0.107786	0.01
871	0.771	13	2.02	0.0393	0.01	0.01	0.01	0.01
872	0.297	11.9	2.02	0.236	0.01	0.01	0.01	0.01
873	3.92	10.8	2.02	0.01	1.34079	0.01	0.01	0.01
874	0.119	8.39	2.02	0.315	0.01	0.01	0.01	0.01
875	0.178	7.82	2.02	0.551	0.01	0.01	0.01	0.01
876	0.01	5.43	2.02	0.433	0.0134079	0.01	0.01	0.01
877	1.13	3.93	2.02	0.197	0.301678	0.01	0.01	0.01
878	0.01	1.86	2.02	0.59	0.01	0.0284613	0.01	0.01
879	5.04	261	64.7	8.69	0.844698	2.58998	0.323357	0.120299
880	8.19	145	32.2	4.68	6.17434	2.10614	0.161679	0.240597
881	0.178	15.7	1.98	0.0787	0.32179	0.01	0.01	0.01
882	0.0593	14.1	1.98	0.354	0.0469277	0.01	0.01	0.01
883	4.33	13.8	1.98	0.197	4.12293	0.01	0.01	0.01
884	0.178	8.55	1.98	0.118	0.174303	0.01	0.01	0.01
885	0.0593	6.44	1.98	0.236	0.0268158	0.01	0.01	0.01
886	0.0593	2.96	1.98	0.197	0.01	0.01	0.01	0.01
887	1.54	15.7	1.98	0.157	1.56873	0.540765	0.01	0.01
888	4.33	10.5	1.98	0.157	4.88718	0.683072	0.01	0.01
889	0.415	10.7	1.98	0.236	0.107263	0.85384	0.01	0.01
890	0.01	0.608	1.98	1.18	0.01	0.0569226	0.01	0.01
891	2.43	28.9	10.5	2.6	2.18549	1.65076	0.0538929	0.01
892	0.01	14.3	1.94	0.157	0.01	0.01	0.01	0.01
893	0.356	13.8	1.94	0.197	0.01	0.01	0.01	0.01
894	0.415	8.31	1.94	0.0787	0.01	0.01	0.01	0.01
895	0.01	6.73	1.94	0.551	0.0268158	0.01	0.01	0.01
896	3.38	6.48	1.94	0.118	1.66928	0.01	0.01	0.01
897	0.297	5.02	1.94	0.236	0.01	0.01	0.01	0.01
898	0.0593	10.5	1.94	0.118	0.01	0.0284613	0.01	0.01
899	0.01	1.5	1.94	1.3	0.174303	0.01	0.01	0.01
900	0.356	7.33	1.94	0.472	0.294974	0.398459	0.01	0.01
901	0.297	7.21	1.94	0.236	0.925146	1.79306	0.01	0.01
902	1.07	15	1.9	0.157	0.120671	0.01	0.01	0.01
903	0.119	15	1.9	0.236	0.134079	0.01	0.01	0.01
904	0.415	15	1.9	0.275	0.388829	0.01	0.01	0.01
905	0.534	14.8	1.9	0.236	0.01	0.01	0.01	0.01
906	0.297	12	1.9	0.197	0.01	0.01	0.01	0.01
907	0.119	6.85	1.9	0.157	0.01	0.01	0.01	0.01
908	0.0593	2.31	1.9	0.118	0.140783	0.01	0.01	0.01
909	0.01	0.932	1.9	0.315	0.0201119	0.01	0.01	0.01
910	0.01	0.892	1.9	0.59	0.0536316	0.0569226	0.01	0.01
911	0.415	10.6	1.86	0.236	0.01	0.01	0.01	0.01
912	0.119	9.89	1.86	0.118	0.0469277	0.01	0.01	0.01
913	0.593	8.67	1.86	0.118	0.274862	0.01	0.01	0.01
914	0.01	4.66	1.86	0.315	0.01	0.01	0.01	0.01
915	0.01	4.21	1.86	0.197	0.01	0.01	0.01	0.01
916	0.01	1.26	1.86	0.944	0.01	0.01	0.01	0.01
917	4.15	17.1	9.96	4.6	5.53747	1.30922	0.0538929	0.01
918	16.7	301	247	110	23.9063	11.043	1.34732	0.180448
919	0.0593	13.2	1.82	0.157	0.01	0.01	0.01	0.01
920	0.237	9.12	1.82	0.551	0.01	0.01	0.01	0.01
921	0.0593	6.44	1.82	0.472	0.01	0.01	0.01	0.01
922	0.356	6.32	1.82	0.197	0.0268158	0.01	0.01	0.01
923	0.237	14.1	1.82	0.118	0.01	0.0284613	0.01	0.01
924	2.97	4.17	1.82	1.02	0.858106	0.01	0.01	0.01
925	1.13	15.4	1.82	0.118	0.482685	0.0569226	0.01	0.01
926	0.01	0.365	1.82	1.26	0.01	0.01	0.01	0.01
927	2.08	37.9	38.7	5.55	1.23353	4.32612	0.215571	0.01
928	0.653	15.9	1.78	0.0393	0.0201119	0.01	0.01	0.01
929	0.119	13.5	1.78	0.118	0.01	0.01	0.01	0.01
930	0.0593	11.2	1.78	0.197	0.01	0.01	0.01	0.01
931	2.97	11	1.78	0.197	3.09723	0.01	0.01	0.01
932	0.01	8.51	1.78	0.118	0.0804475	0.01	0.01	0.01
933	0.0593	6.2	1.78	0.236	0.01	0.01	0.01	0.01
934	0.0593	4.42	1.78	0.157	0.01	0.01	0.01	0.01
935	0.01	0.527	1.78	1.22	0.01	0.01	0.01	0.01
936	0.01	1.3	1.78	0.905	0.01	0.540765	0.01	0.01
937	0.949	12.4	1.74	0.0393	0.972073	0.01	0.01	0.01
938	0.237	12.2	1.74	0.275	0.01	0.01	0.01	0.01
939	0.356	12.1	1.74	0.275	0.01	0.01	0.01	0.01
940	0.593	11.5	1.74	0.197	0.750843	0.01	0.01	0.01
941	0.119	7.46	1.74	0.157	0.01	0.01	0.01	0.01
942	0.0593	3.69	1.74	0.236	0.01	0.01	0.01	0.01
943	0.01	0.77	1.74	0.865	0.01	0.01	0.01	0.01
944	0.01	2.15	1.74	0.983	0.00670395	0.113845	0.01	0.01
945	0.297	41.8	9.25	2.71	0.01	0.0569226	0.0538929	0.120299
946	24.2	269	120	13.5	21.0705	7.42841	0.700607	0.360896
947	0.771	14.7	1.7	0.0787	0.134079	0.01	0.01	0.01
948	0.0593	14.1	1.7	0.01	0.140783	0.01	0.01	0.01
949	0.0593	13.3	1.7	0.118	0.01	0.01	0.01	0.01
950	0.297	8.71	1.7	0.118	0.167599	0.01	0.01	0.01
951	0.01	7.17	1.7	0.157	0.140783	0.01	0.01	0.01
952	1.01	6.24	1.7	0.393	0.623468	0.01	0.01	0.01
953	0.119	13.9	1.7	0.354	0.0402237	0.0284613	0.01	0.01
954	0.178	4.46	1.7	0.01	0.00670395	0.01	0.01	0.01
955	0.01	3.12	1.7	0.0787	0.01	0.01	0.01	0.01
956	0.01	1.05	1.7	0.865	0.01	0.01	0.01	0.01
957	0.949	96.4	54	19	0.0871514	0.398459	0.323357	0.120299
958	0.593	83.6	18	5.74	0.0469277	2.90305	0.107786	0.0601493
959	0.237	15.3	1.66	0.118	0.01	0.01	0.01	0.01
960	0.0593	13.9	1.66	0.157	0.01	0.01	0.01	0.01
961	0.178	12	1.66	0.236	0.01	0.01	0.01	0.01
962	0.178	10.7	1.66	0.118	0.0871514	0.01	0.01	0.01
963	0.178	10.3	1.66	0.01	0.01	0.01	0.01	0.01
964	0.01	9.69	1.66	0.315	0.01	0.01	0.01	0.01
965	0.178	8.47	1.66	0.0787	0.01	0.01	0.01	0.01
966	0.475	8.43	1.66	0.118	0.01	0.01	0.01	0.01
967	0.0593	6.44	1.66	0.157	0.01	0.01	0.01	0.01
968	0.119	5.63	1.66	0.0787	0.0268158	0.01	0.01	0.01
969	1.31	3.77	1.66	0.236	0.64358	0.01	0.01	0.01
970	0.01	0.324	1.66	1.3	0.01	0.01	0.01	0.01
971	0.534	2.96	1.66	0.197	0.61006	0.170768	0.01	0.01
972	0.01	1.66	1.66	0.511	0.01	0.142307	0.01	0.01
973	0.01	1.42	1.66	0.865	0.01	0.170768	0.01	0.0601493
974	0.297	16.2	1.62	0.197	0.57654	0.01	0.01	0.01
975	0.415	15.2	1.62	0.0787	0.01	0.01	0.01	0.01
976	0.178	14.2	1.62	0.157	0.01	0.01	0.01	0.01
977	1.36	13.5	1.62	0.197	1.05922	0.01	0.01	0.01
978	0.415	12.8	1.62	0.0787	0.227934	0.01	0.01	0.01
979	0.178	12.7	1.62	0.236	0.01	0.01	0.01	0.01
980	0.297	12	1.62	0.315	0.154191	0.01	0.01	0.01
981	0.0593	10.9	1.62	0.118	0.01	0.01	0.01	0.01
982	0.534	10.7	1.62	0.118	0.01	0.01	0.01	0.01
983	0.01	9.93	1.62	0.433	0.0134079	0.01	0.01	0.01
984	0.0593	9	1.62	0.157	0.01	0.01	0.01	0.01
985	0.593	8.55	1.62	0.0393	0.64358	0.01	0.01	0.01
986	0.771	8.23	1.62	0.118	0.93185	0.01	0.01	0.01
987	0.356	7.78	1.62	0.197	0.01	0.01	0.01	0.01
988	0.178	6.04	1.62	0.511	0.01	0.01	0.01	0.01
989	0.119	5.35	1.62	0.197	0.268158	0.01	0.01	0.01
990	0.01	4.5	1.62	0.983	0.01	0.01	0.01	0.01
991	1.13	4.21	1.62	0.236	0.563132	0.01	0.01	0.01
992	0.01	0.648	1.62	1.1	0.0134079	0.01	0.01	0.01
993	0.01	0.446	1.62	1.26	0.01	0.01	0.01	0.01
994	0.01	0.365	1.62	1.06	0.00670395	0.01	0.01	0.01
995	0.01	0.689	1.62	1.14	0.01	0.085384	0.01	0.120299
996	18.6	44.2	26	10.6	21.0504	2.53306	0.161679	0.01
997	0.237	93.6	77.5	31.8	0.00670395	0.42692	0.485036	0.240597
998	4.98	14.9	1.58	0.01	5.97993	0.01	0.01	0.01
999	0.119	14.1	1.58	0.354	0.01	0.01	0.01	0.01
1000	2.97	13.9	1.58	0.01	3.32516	0.01	0.01	0.01
1001	0.831	13.3	1.58	0.0393	0.28827	0.01	0.01	0.01
1002	0.119	11.8	1.58	0.472	0.00670395	0.01	0.01	0.01
1003	2.37	11.5	1.58	0.01	2.27264	0.01	0.01	0.01
1004	5.4	11.3	1.58	0.0787	3.69388	0.01	0.01	0.01
1005	0.356	10.7	1.58	0.197	0.435757	0.01	0.01	0.01
1006	0.178	9.69	1.58	0.669	0.603356	0.01	0.01	0.01
1007	0.119	9.24	1.58	0.197	0.01	0.01	0.01	0.01
1008	0.0593	8.75	1.58	0.315	0.01	0.01	0.01	0.01
1009	0.01	6.56	1.58	0.157	0.01	0.01	0.01	0.01
1010	0.237	5.39	1.58	0.0393	0.01	0.01	0.01	0.01
1011	0.831	5.39	1.58	0.197	0.0134079	0.01	0.01	0.01
1012	0.712	1.7	1.58	0.01	0.01	0.01	0.01	0.01
1013	6.71	14	1.58	0.0393	6.34864	0.256152	0.01	0.01
1014	0.01	1.09	1.58	1.26	0.01	0.0284613	0.01	0.01
1015	0.01	0.567	1.58	0.669	0.01	0.142307	0.01	0.0601493
1016	0.178	4.01	1.58	0.472	0.167599	1.16691	0.01	0.01
1017	0.01	0.0405	1.58	1.18	0.01	0.0284613	0.01	0.0601493
1018	0.01	0.0405	1.58	0.905	0.01	0.0569226	0.01	0.0601493
1019	0.297	15.7	1.54	0.118	0.01	0.01	0.01	0.01
1020	0.178	13.9	1.54	0.0393	0.0804475	0.01	0.01	0.01
1021	0.178	12.2	1.54	0.0787	0.0402237	0.01	0.01	0.01
1022	0.297	9.52	1.54	0.118	0.00670395	0.01	0.01	0.01
1023	0.119	8.96	1.54	0.275	0.00670395	0.01	0.01	0.01
1024	0.297	7.62	1.54	0.01	0.01	0.01	0.01	0.01
1025	0.415	7.42	1.54	0.275	0.28827	0.01	0.01	0.01
1026	0.0593	5.07	1.54	0.118	0.656988	0.01	0.01	0.01
1027	0.119	4.9	1.54	0.01	0.241342	0.01	0.01	0.01
1028	0.119	4.7	1.54	0.315	0.01	0.01	0.01	0.01
1029	0.831	4.13	1.54	0.0393	0.01	0.01	0.01	0.01
1030	1.25	1.95	1.54	0.59	0.308382	0.01	0.01	0.01
1031	0.01	0.567	1.54	1.18	0.01	0.01	0.01	0.01
1032	0.01	0.851	1.54	0.747	0.01	0.0569226	0.01	0.01
1033	0.01	0.527	1.54	0.983	0.01	0.369997	0.01	0.180448
1034	0.712	35.6	16.5	5.07	0.0670395	1.7646	0.107786	0.240597
1035	0.475	118	89.7	25.9	0.0469277	0.483842	0.592821	0.661642
1036	1.01	654	1190	887	0.201119	8.99378	7.92225	4.45105
1037	2.02	16.1	1.5	0.0393	1.8637	0.01	0.01	0.01
1038	0.712	14.5	1.5	0.0393	0.408941	0.01	0.01	0.01
1039	0.119	14.2	1.5	0.157	0.00670395	0.01	0.01	0.01
1040	0.356	12.7	1.5	0.0787	0.00670395	0.01	0.01	0.01
1041	0.297	12	1.5	0.118	0.01	0.01	0.01	0.01
1042	0.0593	11.7	1.5	0.0393	0.01	0.01	0.01	0.01
1043	0.356	11.1	1.5	0.354	0.01	0.01	0.01	0.01
1044	0.119	10.8	1.5	0.01	0.01	0.01	0.01	0.01
1045	1.72	9.56	1.5	0.0787	2.42013	0.01	0.01	0.01
1046	0.01	8.59	1.5	0.0393	0.00670395	0.01	0.01	0.01
1047	0.0593	7.74	1.5	0.236	0.0134079	0.01	0.01	0.01
1048	0.831	7.46	1.5	0.0787	1.14638	0.01	0.01	0.01
1049	0.0593	7.17	1.5	0.433	0.01	0.01	0.01	0.01
1050	0.178	4.42	1.5	0.236	0.01	0.01	0.01	0.01
1051	0.653	12.4	1.5	0.275	0.01	0.0284613	0.01	0.01
1052	3.62	11.3	1.5	0.0787	3.49276	0.0569226	0.01	0.01
1053	0.0593	1.22	1.5	0.905	0.147487	0.01	0.01	0.01
1054	0.178	11.7	1.5	0.0393	0.0536316	0.113845	0.01	0.01
1055	0.01	0.567	1.5	0.905	0.01	0.01	0.01	0.01
1056	0.01	0.365	1.5	0.944	0.01	0.01	0.01	0.01
1057	0.01	0.729	1.5	0.905	0.01	0.0284613	0.01	0.01
1058	0.01	0.365	1.5	0.669	0.01	0.0284613	0.01	0.01
1059	0.01	0.324	1.5	0.787	0.00670395	0.0284613	0.01	0.0601493
1060	0.01	0.851	1.5	0.669	0.01	0.085384	0.01	0.180448
1061	0.01	0.689	1.5	0.826	0.01	0.085384	0.01	0.01
1062	0.415	240	261	91.5	0.0335198	3.61459	1.77846	0.541344
1063	0.949	15.7	1.46	0.669	1.3542	0.01	0.01	0.01
1064	1.01	13.8	1.46	0.157	0.241342	0.01	0.01	0.01
1065	0.89	13.8	1.46	0.393	0.120671	0.01	0.01	0.01
1066	0.178	13.6	1.46	0.197	0.00670395	0.01	0.01	0.01
1067	1.25	13.6	1.46	0.197	0.462573	0.01	0.01	0.01
1068	1.78	13.5	1.46	0.0393	0.549724	0.01	0.01	0.01
1069	0.297	13.2	1.46	0.0393	0.00670395	0.01	0.01	0.01
1070	0.237	12.4	1.46	0.118	0.01	0.01	0.01	0.01
1071	0.653	7.29	1.46	0.197	0.435757	0.01	0.01	0.01
1072	2.61	14.3	1.46	0.157	2.39331	0.0284613	0.01	0.01
1073	12	14.5	1.46	0.118	10.9207	0.0569226	0.01	0.01
1074	0.01	1.66	1.46	1.02	0.0134079	0.01	0.01	0.01
1075	0.0593	1.38	1.46	0.708	0.01	0.01	0.01	0.01
1076	0.01	1.09	1.46	0.826	0.01	0.01	0.01	0.01
1077	0.01	0.689	1.46	0.865	0.0402237	0.01	0.01	0.01
1078	0.01	0.892	1.46	1.14	0.01	0.0284613	0.01	0.0601493
1079	0.119	0.729	1.46	1.1	0.140783	0.0569226	0.01	0.01
1080	0.01	0.162	1.46	1.06	0.01	0.0284613	0.01	0.0601493
1081	0.01	0.648	1.46	1.14	0.01	0.170768	0.01	0.120299
1082	0.119	55.8	38.3	5.51	0.362014	1.90691	0.269464	0.01
1083	0.475	13.3	1.42	0.157	0.207823	0.01	0.01	0.01
1084	0.653	12.7	1.42	0.157	0.603356	0.01	0.01	0.01
1085	0.01	11.7	1.42	0.275	0.01	0.01	0.01	0.01
1086	0.475	9.77	1.42	0.0393	0.01	0.01	0.01	0.01
1087	5.16	9.73	1.42	0.0787	2.17879	0.01	0.01	0.01
1088	0.119	6.65	1.42	0.0787	0.01	0.01	0.01	0.01
1089	0.119	6.44	1.42	0.157	0.01	0.01	0.01	0.01
1090	0.119	14.7	1.42	0.01	0.01	0.0284613	0.01	0.01
1091	0.178	5.15	1.42	0.0393	0.0268158	0.01	0.01	0.01
1092	0.178	2.67	1.42	0.0393	0.0201119	0.01	0.01	0.01
1093	0.01	1.09	1.42	0.511	0.01	0.085384	0.01	0.01
1094	9.85	11.1	1.42	0.354	9.46598	0.996146	0.01	0.0601493
1095	0.01	0.608	1.42	1.06	0.01	0.085384	0.01	0.01
1096	0.01	0.284	1.42	1.26	0.01	0.0569226	0.01	0.01
1097	0.01	0.405	1.42	0.747	0.01	0.142307	0.01	0.01
1098	0.01	14.4	1.38	0.157	0.274862	0.01	0.01	0.01
1099	0.356	13.9	1.38	0.01	0.01	0.01	0.01	0.01
1100	0.297	12.8	1.38	0.157	0.01	0.01	0.01	0.01
1101	3.44	12.3	1.38	0.197	3.44583	0.01	0.01	0.01
1102	0.237	10	1.38	0.433	0.0670395	0.01	0.01	0.01
1103	0.297	8.31	1.38	0.118	0.388829	0.01	0.01	0.01
1104	0.178	7.98	1.38	0.197	0.25475	0.01	0.01	0.01
1105	0.297	7.66	1.38	0.511	0.281566	0.01	0.01	0.01
1106	0.415	6.52	1.38	0.157	0.01	0.01	0.01	0.01
1107	0.0593	6.28	1.38	0.197	0.01	0.01	0.01	0.01
1108	0.01	1.22	1.38	1.06	0.01	0.01	0.01	0.01
1109	0.0593	0.851	1.38	1.26	0.01	0.01	0.01	0.01
1110	0.01	0.77	1.38	0.905	0.00670395	0.01	0.01	0.01
1111	0.01	0.608	1.38	1.14	0.134079	0.01	0.01	0.01
1112	0.01	0.527	1.38	0.157	0.0804475	0.01	0.01	0.01
1113	0.01	0.284	1.38	1.1	0.01	0.01	0.01	0.01
1114	0.01	0.203	1.38	0.629	0.01	0.01	0.01	0.01
1115	0.01	0.527	1.38	1.26	0.01	0.0284613	0.01	0.01
1116	0.01	0.689	1.38	0.669	0.01	0.0569226	0.01	0.01
1117	0.01	0.689	1.38	1.14	0.01	0.113845	0.01	0.01
1118	0.01	0.162	1.38	1.02	0.01	0.0284613	0.01	0.01
1119	0.01	0.77	1.38	0.669	0.01	0.142307	0.01	0.01
1120	0.01	0.446	1.38	0.983	0.01	0.085384	0.01	0.120299
1121	0.01	1.09	1.38	0.236	0.455869	0.256152	0.01	0.01
1122	27.4	86.8	36.4	3.5	26.8091	7.37148	0.269464	0.120299
1123	2.31	14.1	1.34	0.236	1.70951	0.01	0.01	0.01
1124	0.119	13.4	1.34	0.01	0.0268158	0.01	0.01	0.01
1125	0.356	13.3	1.34	0.157	0.01	0.01	0.01	0.01
1126	0.653	13	1.34	0.197	0.54302	0.01	0.01	0.01
1127	0.297	12.6	1.34	0.0393	0.0201119	0.01	0.01	0.01
1128	0.0593	12.1	1.34	0.0787	0.01	0.01	0.01	0.01
1129	0.01	10.5	1.34	0.157	0.01	0.01	0.01	0.01
1130	0.237	9.77	1.34	0.118	0.348606	0.01	0.01	0.01
1131	0.237	9.69	1.34	0.511	0.0536316	0.01	0.01	0.01
1132	0.297	8.96	1.34	0.118	0.160895	0.01	0.01	0.01
1133	0.01	8.63	1.34	0.236	0.01	0.01	0.01	0.01
1134	1.42	8.39	1.34	0.118	0.160895	0.01	0.01	0.01
1135	0.0593	8.02	1.34	0.0787	0.0603356	0.01	0.01	0.01
1136	0.0593	7.33	1.34	0.157	0.01	0.01	0.01	0.01
1137	0.01	6.97	1.34	0.0787	0.01	0.01	0.01	0.01
1138	1.54	12.7	1.34	0.0393	0.697211	0.0284613	0.01	0.0601493
1139	0.01	3	1.34	0.118	0.01	0.01	0.01	0.01
1140	0.415	13.7	1.34	0.01	0.784363	0.0569226	0.01	0.01
1141	0.178	2.23	1.34	0.0393	0.0402237	0.01	0.01	0.01
1142	0.0593	10.1	1.34	0.118	0.0201119	0.0569226	0.01	0.01
1143	0.01	1.74	1.34	0.551	0.00670395	0.0284613	0.01	0.01
1144	0.01	0.567	1.34	1.1	0.01	0.01	0.01	0.01
1145	0.01	0.365	1.34	0.433	0.01	0.01	0.01	0.01
1146	0.01	1.46	1.34	0.669	0.01	0.0569226	0.01	0.01
1147	0.01	0.729	1.34	1.02	0.01	0.0284613	0.01	0.0601493
1148	5.1	13.4	1.34	0.0393	4.13634	0.569226	0.01	0.01
1149	0.01	0.608	1.34	0.59	0.01	0.0569226	0.01	0.01
1150	0.01	0.243	1.34	1.26	0.01	0.0284613	0.01	0.0601493
1151	0.01	0.689	1.34	0.669	0.0402237	0.170768	0.01	0.0601493
1152	0.01	0.324	1.34	0.747	0.01	0.085384	0.01	0.01
1153	14.3	81.5	28.2	1.49	11.0749	1.28076	0.215571	0.01
1154	0.356	16.2	1.3	0.236	0.01	0.01	0.01	0.01
1155	0.01	16	1.3	0.315	0.01	0.01	0.01	0.01
1156	0.178	14.4	1.3	0.197	0.01	0.01	0.01	0.01
1157	0.01	14.2	1.3	0.0787	0.01	0.01	0.01	0.01
1158	2.2	14.2	1.3	0.0787	0.86481	0.01	0.01	0.01
1159	2.79	11.8	1.3	0.118	2.48046	0.01	0.01	0.01
1160	0.237	11.5	1.3	0.0787	0.01	0.01	0.01	0.01
1161	0.593	11.5	1.3	0.118	0.174303	0.01	0.01	0.01
1162	0.178	11.4	1.3	0.0787	0.01	0.01	0.01	0.01
1163	0.475	10.5	1.3	0.197	0.01	0.01	0.01	0.01
1164	0.178	9.4	1.3	0.157	0.00670395	0.01	0.01	0.01
1165	0.237	9.12	1.3	0.236	0.0469277	0.01	0.01	0.01
1166	0.0593	6.85	1.3	0.0393	0.01	0.01	0.01	0.01
1167	0.0593	6.77	1.3	0.01	0.01	0.01	0.01	0.01
1168	0.0593	5.59	1.3	0.01	0.0134079	0.01	0.01	0.01
1169	0.237	3.97	1.3	0.01	0.01	0.01	0.01	0.01
1170	0.119	9.97	1.3	0.0393	0.01	0.0284613	0.01	0.01
1171	0.178	2.43	1.3	0.197	0.01	0.01	0.01	0.01
1172	1.13	12.5	1.3	0.0393	1.3609	0.0569226	0.01	0.01
1173	0.178	10.5	1.3	0.0393	0.0268158	0.085384	0.01	0.01
1174	0.01	1.22	1.3	0.944	0.01	0.01	0.01	0.01
1175	0.01	1.09	1.3	0.315	0.01	0.01	0.01	0.01
1176	0.01	0.567	1.3	1.02	0.00670395	0.01	0.01	0.01
1177	0.01	0.405	1.3	0.433	0.01	0.01	0.01	0.01
1178	0.01	0.405	1.3	0.629	0.0670395	0.01	0.01	0.01
1179	0.01	0.365	1.3	1.1	0.01	0.01	0.01	0.01
1180	0.01	0.324	1.3	1.14	0.01	0.01	0.01	0.01
1181	0.01	0.77	1.3	1.18	0.0201119	0.0284613	0.01	0.0601493
1182	0.01	0.243	1.3	0.944	0.01	0.01	0.01	0.01
1183	0.01	0.608	1.3	1.02	0.00670395	0.0284613	0.01	0.01
1184	0.01	0.689	1.3	0.433	0.01	0.0569226	0.01	0.0601493
1185	0.01	0.324	1.3	1.14	0.01	0.0284613	0.01	0.01
1186	0.01	0.284	1.3	0.983	0.01	0.0284613	0.01	0.0601493
1187	1.96	65.4	13.8	5.07	0.837994	0.113845	0.107786	0.0601493
1188	0.712	15.5	1.26	0.0393	0.308382	0.01	0.01	0.01
1189	0.178	14.4	1.26	0.0393	0.00670395	0.01	0.01	0.01
1190	5.1	13.9	1.26	0.01	3.92181	0.01	0.01	0.01
1191	0.831	12.5	1.26	0.0787	0.207823	0.01	0.01	0.01
1192	0.297	11.8	1.26	0.0787	0.522908	0.01	0.01	0.01
1193	0.534	11.1	1.26	0.01	0.167599	0.01	0.01	0.01
1194	1.96	7.54	1.26	0.0393	2.30616	0.01	0.01	0.01
1195	0.356	6.65	1.26	0.0787	0.32179	0.01	0.01	0.01
1196	0.415	6.08	1.26	0.0393	0.764251	0.01	0.01	0.01
1197	0.0593	4.17	1.26	0.0393	0.01	0.01	0.01	0.01
1198	1.19	3.69	1.26	0.315	1.08604	0.01	0.01	0.01
1199	0.356	3.28	1.26	0.0393	0.0603356	0.01	0.01	0.01
1200	0.653	2.96	1.26	0.197	0.489389	0.01	0.01	0.01
1201	0.01	0.892	1.26	0.551	0.01	0.01	0.01	0.01
1202	0.01	0.892	1.26	0.59	0.0134079	0.01	0.01	0.01
1203	0.01	0.405	1.26	1.1	0.01	0.01	0.01	0.01
1204	0.0593	0.243	1.26	0.511	0.01	0.01	0.01	0.01
1205	0.01	0.486	1.26	1.02	0.01	0.0284613	0.01	0.01
1206	0.01	0.77	1.26	1.06	0.01	0.0569226	0.01	0.0601493
1207	0.01	0.689	1.26	0.433	0.01	0.0569226	0.01	0.01
1208	0.01	1.01	1.26	0.669	0.01	0.085384	0.01	0.0601493
1209	0.01	0.203	1.26	0.787	0.01	0.0284613	0.01	0.01
1210	0.01	0.162	1.26	0.983	0.01	0.0284613	0.01	0.01
1211	0.01	0.648	1.26	0.433	0.01	0.170768	0.01	0.120299
1212	0.01	0.648	1.26	1.14	0.01	0.170768	0.01	0.01
1213	0.01	0.284	1.26	1.18	0.01	0.085384	0.01	0.01
1214	0.01	0.243	1.26	0.629	0.01	0.085384	0.01	0.0601493
1215	0.01	0.527	1.26	1.06	0.00670395	0.256152	0.01	0.0601493
1216	0.01	0.162	1.26	0.669	0.01	0.142307	0.01	0.0601493
1217	7.3	14.8	6.72	1.02	4.39109	0.768456	0.0538929	0.01
1218	1.66	141	66.6	17.6	1.05252	0.540765	0.538929	0.01
1219	1.72	15.5	1.23	0.0787	0.724027	0.01	0.01	0.01
1220	0.0593	15.4	1.23	0.0393	0.0268158	0.01	0.01	0.01
1221	0.415	13.8	1.23	0.0787	0.0268158	0.01	0.01	0.01
1222	0.237	13.5	1.23	0.01	0.214527	0.01	0.01	0.01
1223	1.54	13.2	1.23	0.0787	2.10504	0.01	0.01	0.01
1224	0.653	12.3	1.23	0.118	0.328494	0.01	0.01	0.01
1225	0.119	12.2	1.23	0.0787	0.395533	0.01	0.01	0.01
1226	1.78	12	1.23	0.197	0.884922	0.01	0.01	0.01
1227	0.01	11.6	1.23	0.0393	0.00670395	0.01	0.01	0.01
1228	0.356	11.4	1.23	0.0393	0.01	0.01	0.01	0.01
1229	0.178	10.4	1.23	0.118	0.01	0.01	0.01	0.01
1230	0.119	9.52	1.23	0.0787	0.01	0.01	0.01	0.01
1231	1.07	9.4	1.23	0.0787	0.522908	0.01	0.01	0.01
1232	8.07	8.67	1.23	0.0393	6.09389	0.01	0.01	0.01
1233	1.07	8.67	1.23	0.118	0.0469277	0.01	0.01	0.01
1234	0.01	8.63	1.23	0.01	0.01	0.01	0.01	0.01
1235	0.356	8.27	1.23	0.0393	0.01	0.01	0.01	0.01
1236	0.01	7.58	1.23	0.0393	0.01	0.01	0.01	0.01
1237	0.0593	7.29	1.23	0.01	0.01	0.01	0.01	0.01
1238	0.01	6.48	1.23	0.0393	0.0268158	0.01	0.01	0.01
1239	0.593	13.7	1.23	0.157	0.107263	0.0284613	0.01	0.01
1240	0.237	4.7	1.23	0.197	0.227934	0.01	0.01	0.01
1241	0.01	1.09	1.23	1.22	0.01	0.01	0.01	0.01
1242	0.01	0.932	1.23	0.472	0.01	0.01	0.01	0.0601493
1243	0.653	14.4	1.23	0.118	0.0603356	0.199229	0.01	0.01
1244	0.01	0.567	1.23	1.1	0.01	0.01	0.01	0.01
1245	0.01	0.527	1.23	0.983	0.01	0.01	0.01	0.01
1246	0.01	2.35	1.23	0.433	0.01	0.0569226	0.01	0.0601493
1247	0.01	0.405	1.23	0.511	0.00670395	0.01	0.01	0.01
1248	0.0593	0.405	1.23	0.905	0.01	0.01	0.01	0.01
1249	0.01	0.324	1.23	1.06	0.01	0.01	0.01	0.01
1250	0.01	0.284	1.23	0.826	0.01	0.01	0.01	0.01
1251	0.01	0.243	1.23	1.22	0.01	0.01	0.01	0.0601493
1252	0.01	0.608	1.23	0.983	0.01	0.0284613	0.01	0.01
1253	0.01	0.567	1.23	0.787	0.01	0.0284613	0.01	0.01
1254	0.01	0.243	1.23	0.865	0.113967	0.0284613	0.01	0.0601493
1255	0.01	0.081	1.23	0.944	0.01	0.01	0.01	0.01
1256	0.01	0.405	1.23	1.06	0.01	0.0569226	0.01	0.01
1257	0.01	0.486	1.23	1.06	0.01	0.113845	0.01	0.0601493
1258	0.01	0.284	1.23	0.787	0.01	0.113845	0.01	0.0601493
1259	2.43	15.7	1.19	0.01	1.31398	0.01	0.01	0.01
1260	0.297	15.1	1.19	0.0787	0.0603356	0.01	0.01	0.01
1261	1.13	13.7	1.19	0.01	1.6961	0.01	0.01	0.01
1262	0.119	13.5	1.19	0.0393	0.0536316	0.01	0.01	0.01
1263	0.0593	13.3	1.19	0.01	0.0804475	0.01	0.01	0.01
1264	0.653	12.2	1.19	0.01	0.0268158	0.01	0.01	0.01
1265	0.237	12.1	1.19	0.0393	0.0938554	0.01	0.01	0.01
1266	0.297	11.8	1.19	0.0393	0.724027	0.01	0.01	0.01
1267	0.237	11.8	1.19	0.0393	0.01	0.01	0.01	0.01
1268	0.475	11.5	1.19	0.0787	0.207823	0.01	0.01	0.01
1269	0.119	10.9	1.19	0.393	0.0268158	0.01	0.01	0.01
1270	2.79	10.1	1.19	0.0787	2.97656	0.01	0.01	0.01
1271	0.119	9.81	1.19	0.157	0.134079	0.01	0.01	0.01
1272	0.0593	9.28	1.19	0.0393	0.01	0.01	0.01	0.01
1273	0.178	8.55	1.19	0.118	0.0804475	0.01	0.01	0.01
1274	0.356	8.23	1.19	0.118	0.0268158	0.01	0.01	0.01
1275	0.01	7.66	1.19	0.157	0.01	0.01	0.01	0.01
1276	0.237	6.28	1.19	0.01	1.32068	0.01	0.01	0.01
1277	0.237	6.28	1.19	0.118	0.134079	0.01	0.01	0.01
1278	0.178	6.16	1.19	0.0393	0.01	0.01	0.01	0.01
1279	0.0593	5.31	1.19	0.511	0.01	0.01	0.01	0.01
1280	0.0593	4.34	1.19	0.01	0.01	0.01	0.01	0.01
1281	0.712	4.3	1.19	0.197	1.17319	0.01	0.01	0.01
1282	0.0593	4.21	1.19	0.197	0.01	0.01	0.01	0.01
1283	0.356	10.4	1.19	0.157	0.187711	0.0284613	0.01	0.01
1284	0.01	1.99	1.19	0.708	0.00670395	0.0284613	0.01	0.01
1285	0.01	0.527	1.19	0.983	0.01	0.01	0.01	0.01
1286	0.01	0.405	1.19	0.472	0.01	0.01	0.01	0.01
1287	0.01	0.365	1.19	1.18	0.01	0.01	0.01	0.01
1288	0.01	0.284	1.19	0.826	0.01	0.01	0.01	0.01
1289	0.01	0.284	1.19	0.905	0.01	0.01	0.01	0.01
1290	0.01	0.243	1.19	0.944	0.01	0.01	0.01	0.01
1291	0.01	0.243	1.19	1.14	0.01	0.01	0.01	0.01
1292	0.01	0.162	1.19	1.14	0.01	0.01	0.01	0.01
1293	0.01	0.446	1.19	0.944	0.01	0.0284613	0.01	0.120299
1294	0.0593	1.3	1.19	0.315	0.00670395	0.085384	0.01	0.01
1295	0.949	8.06	1.19	0.157	1.61565	0.825378	0.01	0.01
1296	0.01	0.851	1.19	0.944	0.01	0.142307	0.01	0.01
1297	0.01	0.162	1.19	0.708	0.01	0.0284613	0.01	0.01
1298	0.01	0.527	1.19	1.06	0.01	0.113845	0.01	0.01
1299	0.01	0.243	1.19	0.511	0.01	0.0569226	0.01	0.01
1300	0.01	0.0405	1.19	0.747	0.01	0.01	0.01	0.01
1301	0.01	0.324	1.19	0.511	0.00670395	0.142307	0.01	0.120299
1302	0.01	0.0405	1.19	0.944	0.01	0.0284613	0.01	0.01
1303	0.01	0.122	1.19	0.865	0.01	0.170768	0.01	0.120299
1304	1.72	970	1620	1360	0.201119	35.9751	13.9583	7.63896
1305	0.653	16	1.15	0.01	0.0335198	0.01	0.01	0.01
1306	0.415	14.3	1.15	0.01	0.0469277	0.01	0.01	0.01
1307	0.356	13.2	1.15	0.01	0.348606	0.01	0.01	0.01
1308	0.415	12.6	1.15	0.01	0.0335198	0.01	0.01	0.01
1309	5.46	12.6	1.15	0.01	3.46594	0.01	0.01	0.01
1310	6.35	12.4	1.15	0.0393	7.50843	0.01	0.01	0.01
1311	0.178	11.1	1.15	0.118	0.01	0.01	0.01	0.01
1312	0.237	10.7	1.15	0.118	0.0804475	0.01	0.01	0.01
1313	2.67	10	1.15	0.0787	0.750843	0.01	0.01	0.01
1314	0.415	8.55	1.15	0.01	0.0536316	0.01	0.01	0.01
1315	1.84	7.46	1.15	0.01	2.25923	0.01	0.01	0.01
1316	0.297	7.01	1.15	0.118	0.01	0.01	0.01	0.01
1317	0.475	6.73	1.15	0.0393	0.194415	0.01	0.01	0.01
1318	0.01	6.04	1.15	0.118	0.0134079	0.01	0.01	0.01
1319	0.01	4.94	1.15	0.157	0.234638	0.01	0.01	0.01
1320	0.178	4.38	1.15	0.01	0.01	0.01	0.01	0.01
1321	0.712	6.61	1.15	0.118	1.28716	0.0284613	0.01	0.01
1322	0.01	1.78	1.15	0.433	0.01	0.01	0.01	0.01
1323	0.01	1.18	1.15	0.511	0.01	0.01	0.01	0.01
1324	0.119	1.13	1.15	0.01	0.01	0.01	0.01	0.01
1325	0.01	1.01	1.15	0.275	0.01	0.01	0.01	0.01
1326	0.01	0.932	1.15	0.708	0.01	0.01	0.01	0.01
1327	0.01	0.608	1.15	0.511	0.0469277	0.01	0.01	0.0601493
1328	0.01	1.58	1.15	0.157	0.01	0.0284613	0.01	0.01
1329	0.01	0.486	1.15	0.747	0.01	0.01	0.01	0.01
1330	0.01	0.446	1.15	0.708	0.01	0.01	0.01	0.0601493
1331	0.01	0.446	1.15	0.983	0.01	0.01	0.01	0.01
1332	0.01	0.446	1.15	1.14	0.147487	0.01	0.01	0.01
1333	0.01	0.324	1.15	0.472	0.01	0.01	0.01	0.01
1334	0.01	0.324	1.15	0.708	0.01	0.01	0.01	0.01
1335	0.01	0.648	1.15	1.18	0.01	0.0284613	0.01	0.01
1336	0.01	0.567	1.15	1.06	0.01	0.0284613	0.01	0.0601493
1337	0.01	0.486	1.15	0.983	0.01	0.0284613	0.01	0.01
1338	0.01	0.405	1.15	0.472	0.01	0.0284613	0.01	0.01
1339	6.29	14.8	1.15	0.157	4.35757	1.3946	0.01	0.01
1340	0.01	0.284	1.15	0.826	0.01	0.0284613	0.01	0.01
1341	0.01	0.243	1.15	1.3	0.01	0.0284613	0.01	0.0601493
1342	0.01	0.446	1.15	0.747	0.01	0.0569226	0.01	0.01
1343	0.01	0.567	1.15	0.708	0.01	0.085384	0.01	0.01
1344	0.01	0.446	1.15	0.905	0.00670395	0.085384	0.01	0.01
1345	0.01	1.01	1.15	1.14	0.00670395	0.227691	0.01	0.01
1346	0.01	0.365	1.15	0.747	0.00670395	0.085384	0.01	0.01
1347	1.13	270	141	35.4	0.683803	5.06612	1.23954	0.902239
1348	35.8	388	238	105	34.7935	35.0928	2.10182	0.240597
1349	1.48	377	180	40	0.623468	1.45153	1.61679	0.721791
1350	0.653	15.8	1.11	0.0393	0.0268158	0.01	0.01	0.01
1351	0.0593	15.6	1.11	0.236	0.120671	0.01	0.01	0.01
1352	0.119	13.9	1.11	0.0787	0.01	0.01	0.01	0.01
1353	0.237	13.4	1.11	0.01	0.01	0.01	0.01	0.01
1354	0.653	12.7	1.11	0.01	0.113967	0.01	0.01	0.01
1355	0.0593	12.5	1.11	0.01	0.01	0.01	0.01	0.01
1356	0.237	11.4	1.11	0.0393	0.01	0.01	0.01	0.01
1357	0.119	11.4	1.11	0.393	0.01	0.01	0.01	0.01
1358	0.297	10.5	1.11	0.0787	0.0670395	0.01	0.01	0.01
1359	0.534	10.5	1.11	0.0787	0.0469277	0.01	0.01	0.01
1360	0.0593	10.5	1.11	0.118	0.01	0.01	0.01	0.01
1361	0.178	9.93	1.11	0.157	0.01	0.01	0.01	0.01
1362	0.0593	9.6	1.11	0.157	0.01	0.01	0.01	0.01
1363	0.237	8.83	1.11	0.275	0.0201119	0.01	0.01	0.01
1364	0.0593	8.59	1.11	0.157	0.0335198	0.01	0.01	0.01
1365	0.178	8.23	1.11	0.275	0.01	0.01	0.01	0.01
1366	0.415	7.98	1.11	0.01	0.01	0.01	0.01	0.01
1367	0.297	7.78	1.11	0.0393	0.01	0.01	0.01	0.01
1368	0.0593	6.52	1.11	0.118	0.01	0.01	0.01	0.01
1369	0.178	6.12	1.11	0.275	0.0268158	0.01	0.01	0.01
1370	0.949	5.11	1.11	0.0393	1.46146	0.01	0.01	0.01
1371	0.593	11.2	1.11	0.0787	0.140783	0.0284613	0.01	0.01
1372	0.0593	3.85	1.11	0.0787	0.01	0.01	0.01	0.01
1373	0.178	10.3	1.11	0.157	0.01	0.0284613	0.01	0.01
1374	1.84	3.32	1.11	0.0393	0.382125	0.01	0.01	0.01
1375	0.01	2.03	1.11	0.01	0.0268158	0.01	0.01	0.01
1376	0.771	1.7	1.11	0.0787	0.0402237	0.01	0.01	0.01
1377	0.01	1.18	1.11	0.826	0.01	0.01	0.01	0.01
1378	0.01	3	1.11	0.787	0.01	0.0284613	0.01	0.01
1379	0.119	0.892	1.11	0.118	0.01	0.01	0.01	0.01
1380	0.01	0.851	1.11	0.787	0.01	0.01	0.01	0.0601493
1381	0.01	0.648	1.11	0.787	0.01	0.01	0.01	0.0601493
1382	0.01	0.567	1.11	0.983	0.01	0.01	0.01	0.01
1383	0.01	0.486	1.11	1.14	0.01	0.01	0.01	0.01
1384	0.01	0.405	1.11	0.315	0.01	0.01	0.01	0.01
1385	0.01	1.09	1.11	0.511	0.107263	0.0284613	0.01	0.01
1386	0.01	0.324	1.11	0.905	0.01	0.01	0.01	0.01
1387	0.01	0.284	1.11	1.06	0.01	0.01	0.01	0.0601493
1388	0.0593	5.51	1.11	0.118	0.01	0.199229	0.01	0.01
1389	0.01	0.243	1.11	0.708	0.01	0.01	0.01	0.01
1390	0.01	0.243	1.11	1.1	0.01	0.01	0.01	0.01
1391	0.01	0.567	1.11	1.26	0.01	0.0284613	0.01	0.360896
1392	0.01	0.446	1.11	1.26	0.01	0.0284613	0.01	0.01
1393	0.01	0.405	1.11	0.787	0.01	0.0284613	0.01	0.01
1394	0.01	0.689	1.11	0.59	0.01	0.0569226	0.01	0.01
1395	0.01	0.324	1.11	0.747	0.01	0.0284613	0.01	0.01
1396	0.01	0.81	1.11	1.14	0.01	0.113845	0.01	0.120299
1397	0.01	1.05	1.11	0.315	0.01	0.199229	0.01	0.0601493
1398	0.01	0.324	1.11	0.944	0.01	0.085384	0.01	0.120299
1399	0.01	0.284	1.11	1.26	0.0670395	0.085384	0.01	0.01
1400	0.01	0.608	1.11	0.59	0.01	0.284613	0.01	0.01
1401	0.356	105	41.8	11.9	0.01	0.227691	0.37725	0.120299
1402	0.119	85.5	155	108	0.00670395	0.768456	1.40121	0.962389
1403	15.8	149	134	56.8	18.2482	5.06612	1.23954	0.300746
1404	0.534	66.4	11.6	2.87	0.0268158	0.085384	0.107786	0.01
1405	0.949	67.8	34.6	8.53	0.0335198	0.711533	0.323357	0.240597
1406	0.119	14.8	1.07	0.0393	0.01	0.01	0.01	0.01
1407	1.72	14.4	1.07	0.01	0.710619	0.01	0.01	0.01
1408	3.86	12.7	1.07	0.01	1.71621	0.01	0.01	0.01
1409	0.237	12	1.07	0.0393	0.01	0.01	0.01	0.01
1410	0.119	10.6	1.07	0.0787	0.0335198	0.01	0.01	0.01
1411	0.593	10.5	1.07	0.0393	0.01	0.01	0.01	0.01
1412	0.0593	10.2	1.07	0.0393	0.01	0.01	0.01	0.01
1413	0.297	9.08	1.07	0.0787	0.113967	0.01	0.01	0.01
1414	0.178	9.08	1.07	0.0787	0.107263	0.01	0.01	0.01
1415	8.07	8.51	1.07	0.0787	7.6224	0.01	0.01	0.01
1416	0.534	5.35	1.07	0.0393	1.03911	0.01	0.01	0.01
1417	0.178	3.57	1.07	0.157	0.134079	0.01	0.01	0.01
1418	0.771	7.82	1.07	0.0787	0.415645	0.0284613	0.01	0.01
1419	0.119	1.3	1.07	0.01	0.01	0.01	0.01	0.01
1420	0.01	0.77	1.07	0.0393	0.01	0.01	0.01	0.01
1421	0.01	0.689	1.07	0.826	0.01	0.01	0.01	0.01
1422	0.01	0.446	1.07	0.826	0.01	0.01	0.01	0.01
1423	0.01	0.405	1.07	1.18	0.01	0.01	0.01	0.01
1424	0.0593	0.324	1.07	0.905	0.01	0.01	0.01	0.01
1425	0.01	0.284	1.07	0.708	0.01	0.01	0.01	0.120299
1426	0.01	0.77	1.07	0.905	0.01	0.0284613	0.01	0.120299
1427	0.01	0.648	1.07	0.433	0.0201119	0.0284613	0.01	0.01
1428	0.01	0.203	1.07	0.511	0.01	0.01	0.01	0.01
1429	0.01	0.203	1.07	1.26	0.01	0.01	0.01	0.01
1430	0.01	0.446	1.07	0.865	0.0335198	0.0284613	0.01	0.01
1431	0.01	0.405	1.07	0.826	0.01	0.0284613	0.01	0.0601493
1432	0.01	1.58	1.07	0.393	0.01	0.113845	0.01	0.01
1433	0.01	0.567	1.07	1.14	0.01	0.0569226	0.01	0.0601493
1434	0.01	0.81	1.07	1.14	0.01	0.085384	0.01	0.01
1435	0.01	0.729	1.07	0.551	0.01	0.085384	0.01	0.0601493
1436	0.01	0.203	1.07	0.944	0.01	0.0284613	0.01	0.120299
1437	4.87	9.32	1.07	0.157	4.84696	1.30922	0.01	0.01
1438	0.01	0.162	1.07	0.669	0.01	0.0284613	0.01	0.01
1439	0.01	0.162	1.07	0.787	0.01	0.0284613	0.01	0.01
1440	11.8	12.6	1.07	0.0393	9.01011	2.47614	0.01	0.01
1441	0.178	0.243	1.07	0.236	0.140783	0.0569226	0.01	0.01
1442	0.01	0.0405	1.07	1.14	0.01	0.01	0.01	0.01
1443	0.01	0.324	1.07	0.393	0.01	0.085384	0.01	0.0601493
1444	0.01	0.689	1.07	0.59	0.00670395	0.227691	0.01	0.120299
1445	0.01	0.608	1.07	0.315	0.01	0.256152	0.01	0.0601493
1446	0.01	0.122	1.07	0.669	0.00670395	0.0569226	0.01	0.01
1447	0.01	0.162	1.07	0.551	0.01	0.085384	0.01	0.01
1448	0.0593	19.2	22.5	9.2	0.0201119	2.27691	0.215571	0.120299
1449	2.25	60.7	16.8	3.82	1.15978	1.47999	0.161679	0.0601493
1450	11.7	1380	3590	2530	11.1152	22.5129	34.7609	9.08254
1451	0.593	16.2	1.03	0.01	0.01	0.01	0.01	0.01
1452	0.01	14.8	1.03	0.0393	0.00670395	0.01	0.01	0.01
1453	0.771	14.5	1.03	0.118	0.315086	0.01	0.01	0.01
1454	0.119	13.9	1.03	0.0393	0.0335198	0.01	0.01	0.01
1455	0.178	13	1.03	0.01	0.0469277	0.01	0.01	0.01
1456	0.178	11.6	1.03	0.0393	0.01	0.01	0.01	0.01
1457	0.178	10.8	1.03	0.0787	0.0603356	0.01	0.01	0.01
1458	0.593	9.89	1.03	0.0787	0.01	0.01	0.01	0.01
1459	0.949	9.73	1.03	0.0787	0.375421	0.01	0.01	0.01
1460	0.0593	9.6	1.03	0.0393	0.0201119	0.01	0.01	0.01
1461	0.178	8.55	1.03	0.01	0.01	0.01	0.01	0.01
1462	0.949	8.31	1.03	0.01	0.663691	0.01	0.01	0.01
1463	1.01	8.15	1.03	0.118	2.11845	0.01	0.01	0.01
1464	2.2	7.94	1.03	0.0393	2.35979	0.01	0.01	0.01
1465	0.653	6.89	1.03	0.0787	0.0268158	0.01	0.01	0.01
1466	0.415	6.81	1.03	0.197	0.147487	0.01	0.01	0.01
1467	0.01	6.36	1.03	0.0393	0.01	0.01	0.01	0.01
1468	0.237	6.12	1.03	0.118	0.375421	0.01	0.01	0.01
1469	0.119	5.55	1.03	0.0393	0.0737435	0.01	0.01	0.01
1470	0.415	5.31	1.03	0.0787	0.241342	0.01	0.01	0.01
1471	0.119	5.27	1.03	0.236	0.01	0.01	0.01	0.01
1472	0.178	4.82	1.03	0.118	0.154191	0.01	0.01	0.01
1473	1.66	4.82	1.03	0.118	1.73632	0.01	0.01	0.01
1474	0.119	3.85	1.03	0.118	0.01	0.01	0.01	0.01
1475	0.0593	2.88	1.03	0.236	0.01	0.01	0.01	0.01
1476	0.01	1.62	1.03	0.511	0.01	0.01	0.01	0.01
1477	0.178	1.05	1.03	0.118	0.388829	0.01	0.01	0.01
1478	0.01	0.81	1.03	0.629	0.01	0.01	0.01	0.01
1479	0.01	0.648	1.03	0.983	0.01	0.01	0.01	0.01
1480	0.01	1.5	1.03	0.315	0.01	0.0284613	0.01	0.01
1481	0.01	0.365	1.03	1.14	0.01	0.01	0.01	0.01
1482	0.01	0.324	1.03	1.26	0.01	0.01	0.01	0.01
1483	0.01	0.284	1.03	0.629	0.01	0.01	0.01	0.0601493
1484	0.01	0.284	1.03	0.747	0.01	0.01	0.01	0.01
1485	0.01	0.284	1.03	0.865	0.01	0.01	0.01	0.01
1486	0.01	0.729	1.03	0.472	0.01	0.0284613	0.01	0.01
1487	0.01	0.243	1.03	0.433	0.01	0.01	0.01	0.01
1488	0.01	0.567	1.03	0.354	0.01	0.0284613	0.01	0.01
1489	0.01	0.527	1.03	0.393	0.01	0.0284613	0.01	0.01
1490	0.01	0.162	1.03	1.14	0.01	0.01	0.01	0.01
1491	0.01	0.446	1.03	0.983	0.01	0.0284613	0.01	0.0601493
1492	0.01	0.405	1.03	0.983	0.01	0.0284613	0.01	0.01
1493	0.0593	0.405	1.03	1.3	0.01	0.0284613	0.01	0.01
1494	0.01	1.38	1.03	0.669	0.01	0.113845	0.01	0.01
1495	0.0593	1.01	1.03	1.22	0.01	0.085384	0.01	0.01
1496	0.01	0.324	1.03	0.669	0.01	0.0284613	0.01	0.01
1497	0.01	0.567	1.03	0.354	0.01	0.0569226	0.01	0.0601493
1498	6.11	9.93	1.03	0.01	4.56539	1.08153	0.01	0.01
1499	0.01	0.081	1.03	0.511	0.01	0.01	0.01	0.01
1500	0.01	0.081	1.03	0.708	0.01	0.01	0.01	0.01
1501	0.01	0.081	1.03	1.18	0.01	0.01	0.01	0.01
1502	0.01	0.365	1.03	0.59	0.01	0.0569226	0.01	0.01
1503	0.01	0.648	1.03	0.826	0.01	0.113845	0.01	0.01
1504	0.01	0.973	1.03	0.0787	0.00670395	0.199229	0.01	0.180448
1505	0.01	0.203	1.03	1.26	0.01	0.085384	0.01	0.01
1506	0.593	124	49.6	8.61	0.0134079	1.19538	0.485036	0.0601493
1507	13.8	15.9	0.988	0.01	13.5085	0.01	0.01	0.01
1508	0.119	15.1	0.988	0.01	0.281566	0.01	0.01	0.01
1509	0.593	14.5	0.988	0.236	0.01	0.01	0.01	0.01
1510	1.31	13.3	0.988	0.01	0.563132	0.01	0.01	0.01
1511	0.178	13.3	0.988	0.01	0.01	0.01	0.01	0.01
1512	0.119	12.3	0.988	0.0787	0.22123	0.01	0.01	0.01
1513	0.771	11.7	0.988	0.0393	0.01	0.01	0.01	0.01
1514	0.356	10.8	0.988	0.118	0.01	0.01	0.01	0.01
1515	0.01	10.5	0.988	0.0393	0.01	0.01	0.01	0.01
1516	0.0593	10.4	0.988	0.0787	0.415645	0.01	0.01	0.01
1517	0.01	10.3	0.988	0.01	0.01	0.01	0.01	0.01
1518	0.415	10.3	0.988	0.0393	0.01	0.01	0.01	0.01
1519	0.119	9.69	0.988	0.0787	0.01	0.01	0.01	0.01
1520	0.178	9.36	0.988	0.01	0.0804475	0.01	0.01	0.01
1521	0.0593	8.79	0.988	0.0393	0.01	0.01	0.01	0.01
1522	0.297	8.31	0.988	0.01	0.01	0.01	0.01	0.01
1523	0.237	8.06	0.988	0.315	0.0268158	0.01	0.01	0.01
1524	1.42	7.9	0.988	0.0393	0.234638	0.01	0.01	0.01
1525	0.237	7.58	0.988	0.0787	0.0737435	0.01	0.01	0.01
1526	0.415	6.65	0.988	0.01	0.01	0.01	0.01	0.01
1527	0.178	6.44	0.988	0.118	0.0536316	0.01	0.01	0.01
1528	0.356	6.2	0.988	0.0393	0.201119	0.01	0.01	0.01
1529	0.119	5.88	0.988	0.01	0.01	0.01	0.01	0.01
1530	0.178	5.51	0.988	0.118	0.01	0.01	0.01	0.01
1531	0.89	5.31	0.988	0.315	0.489389	0.01	0.01	0.01
1532	1.19	5.15	0.988	0.0393	0.938554	0.01	0.01	0.01
1533	0.0593	3.65	0.988	0.0393	0.154191	0.01	0.01	0.01
1534	0.297	2.35	0.988	0.0393	0.281566	0.01	0.01	0.01
1535	0.0593	1.95	0.988	0.315	0.01	0.01	0.01	0.01
1536	0.0593	1.46	0.988	0.0787	0.00670395	0.01	0.01	0.01
1537	0.01	0.689	0.988	0.393	0.01	0.01	0.01	0.01
1538	0.01	0.567	0.988	0.629	0.01	0.01	0.01	0.01
1539	0.01	0.567	0.988	1.1	0.00670395	0.01	0.01	0.01
1540	0.01	0.527	0.988	0.551	0.01	0.01	0.01	0.01
1541	0.01	0.486	0.988	0.983	0.01	0.01	0.01	0.01
1542	0.01	0.446	0.988	0.433	0.01	0.01	0.01	0.01
1543	0.01	0.446	0.988	0.708	0.01	0.01	0.01	0.01
1544	0.237	2.27	0.988	0.315	0.0402237	0.0569226	0.01	0.0601493
1545	0.01	0.365	0.988	0.983	0.01	0.01	0.01	0.01
1546	0.01	0.932	0.988	0.393	0.01	0.0284613	0.01	0.01
1547	0.01	0.729	0.988	1.18	0.01	0.0284613	0.01	0.0601493
1548	0.01	0.243	0.988	0.629	0.01	0.01	0.01	0.01
1549	0.01	0.243	0.988	1.18	0.01	0.01	0.01	0.01
1550	0.01	0.203	0.988	1.02	0.01	0.01	0.01	0.0601493
1551	0.01	0.203	0.988	0.669	0.01	0.01	0.01	0.01
1552	0.01	0.203	0.988	0.865	0.01	0.01	0.01	0.01
1553	0.01	0.365	0.988	0.629	0.01	0.0284613	0.01	0.01
1554	0.01	0.122	0.988	1.18	0.01	0.01	0.01	0.01
1555	0.01	1.18	0.988	0.983	0.01	0.113845	0.01	0.01
1556	0.01	0.243	0.988	0.433	0.01	0.0284613	0.01	0.120299
1557	0.01	0.243	0.988	1.02	0.01	0.0284613	0.01	0.120299
1558	0.01	0.243	0.988	0.905	0.01	0.0284613	0.01	0.01
1559	0.01	0.689	0.988	0.708	0.01	0.085384	0.01	0.0601493
1560	0.01	0.203	0.988	0.983	0.01	0.0284613	0.01	0.01
1561	0.01	0.567	0.988	0.669	0.01	0.085384	0.01	0.0601493
1562	0.01	0.365	0.988	1.3	0.01	0.0569226	0.01	0.01
1563	0.01	0.527	0.988	0.629	0.01	0.085384	0.01	0.01
1564	4.33	15.5	0.988	0.01	3.45924	3.30151	0.01	0.0601493
1565	0.01	0.243	0.988	0.983	0.01	0.0569226	0.01	0.0601493
1566	0.01	0.284	0.988	1.02	0.01	0.085384	0.01	0.120299
1567	0.01	0.284	0.988	0.865	0.01	0.085384	0.01	0.0601493
1568	0.01	0.162	0.988	0.865	0.01	0.0569226	0.01	0.120299
1569	0.01	0.324	0.988	0.511	0.01	0.113845	0.01	0.0601493
1570	0.01	0.648	0.988	0.551	0.0134079	0.256152	0.01	0.120299
1571	0.01	0.203	0.988	1.02	0.294974	0.085384	0.01	0.01
1572	0.01	0.162	0.988	0.865	0.01	0.142307	0.01	0.180448
1573	0.01	0.0405	0.988	0.59	0.01	0.0569226	0.01	0.01
1574	0.119	61.6	10.5	1.69	0.00670395	0.398459	0.107786	0.180448
1575	14.7	54.6	15.4	3.23	13.8034	2.98844	0.161679	0.01
1576	0.653	14.7	0.949	0.0787	0.127375	0.01	0.01	0.01
1577	2.25	14.3	0.949	0.0393	1.64247	0.01	0.01	0.01
1578	0.297	14.2	0.949	0.0787	0.0737435	0.01	0.01	0.01
1579	0.356	13.4	0.949	0.0393	0.0402237	0.01	0.01	0.01
1580	0.771	13	0.949	0.275	0.0469277	0.01	0.01	0.01
1581	4.39	12.8	0.949	0.0787	1.85029	0.01	0.01	0.01
1582	0.0593	12.5	0.949	0.01	0.01	0.01	0.01	0.01
1583	0.297	11.9	0.949	0.01	0.01	0.01	0.01	0.01
1584	0.593	11.7	0.949	0.0393	0.0737435	0.01	0.01	0.01
1585	0.415	11.6	0.949	0.157	0.01	0.01	0.01	0.01
1586	0.237	11.2	0.949	0.0787	0.0469277	0.01	0.01	0.01
1587	0.356	11.2	0.949	0.157	0.0737435	0.01	0.01	0.01
1588	0.415	11.1	0.949	0.0787	0.0201119	0.01	0.01	0.01
1589	2.08	9.85	0.949	0.0787	3.13075	0.01	0.01	0.01
1590	0.237	9.52	0.949	0.01	0.0335198	0.01	0.01	0.01
1591	0.415	9.2	0.949	0.118	0.01	0.01	0.01	0.01
1592	0.119	9	0.949	0.0393	0.120671	0.01	0.01	0.01
1593	0.475	8.92	0.949	0.01	0.01	0.01	0.01	0.01
1594	1.6	8.43	0.949	0.157	1.13297	0.01	0.01	0.01
1595	0.178	8.39	0.949	0.01	0.0536316	0.01	0.01	0.01
1596	0.771	8.23	0.949	0.0787	1.38101	0.01	0.01	0.01
1597	0.119	8.1	0.949	0.0393	0.0469277	0.01	0.01	0.01
1598	0.237	7.78	0.949	0.0393	0.0469277	0.01	0.01	0.01
1599	0.178	7.58	0.949	0.0393	0.01	0.01	0.01	0.01
1600	0.178	7.17	0.949	0.0787	0.01	0.01	0.01	0.01
1601	0.415	7.09	0.949	0.275	0.408941	0.01	0.01	0.01
1602	0.297	5.92	0.949	0.157	0.01	0.01	0.01	0.01
1603	0.0593	5.92	0.949	0.236	0.0938554	0.01	0.01	0.01
1604	0.0593	5.23	0.949	0.0393	0.61006	0.01	0.01	0.01
1605	3.62	4.78	0.949	0.01	3.14415	0.01	0.01	0.01
1606	0.119	4.62	0.949	0.0787	0.01	0.01	0.01	0.01
1607	0.475	4.42	0.949	0.01	0.00670395	0.01	0.01	0.01
1608	0.01	4.21	0.949	0.315	0.00670395	0.01	0.01	0.01
1609	0.178	4.01	0.949	0.01	0.01	0.01	0.01	0.01
1610	0.237	11.2	0.949	0.0787	0.261454	0.0284613	0.01	0.01
1611	0.01	2.96	0.949	0.118	0.01	0.01	0.01	0.01
1612	0.0593	2.84	0.949	0.157	0.01	0.01	0.01	0.01
1613	0.712	2.15	0.949	0.0787	0.01	0.01	0.01	0.01
1614	0.01	1.66	0.949	0.0787	0.01	0.01	0.01	0.01
1615	0.01	1.3	0.949	0.669	0.375421	0.01	0.01	0.01
1616	0.01	0.892	0.949	0.354	0.01	0.01	0.01	0.01
1617	0.01	0.892	0.949	0.826	0.01	0.01	0.01	0.01
1618	0.01	0.77	0.949	0.747	0.01	0.01	0.01	0.01
1619	0.178	0.648	0.949	0.551	0.00670395	0.01	0.01	0.01
1620	0.01	0.567	0.949	0.118	0.01	0.01	0.01	0.120299
1621	0.01	0.567	0.949	0.551	0.01	0.01	0.01	0.01
1622	0.119	4.34	0.949	0.0787	0.01	0.085384	0.01	0.01
1623	0.01	0.486	0.949	0.669	0.01	0.01	0.01	0.01
1624	0.01	0.446	0.949	0.747	0.01	0.01	0.01	0.01
1625	0.01	0.446	0.949	0.787	0.01	0.01	0.01	0.01
1626	0.01	0.365	0.949	1.1	0.01	0.01	0.01	0.01
1627	0.01	0.324	0.949	0.708	0.01	0.01	0.01	0.01
1628	0.01	0.284	0.949	0.511	0.01	0.01	0.01	0.01
1629	0.01	0.284	0.949	0.983	0.01	0.01	0.01	0.01
1630	0.01	0.243	0.949	0.787	0.01	0.01	0.01	0.180448
1631	0.01	0.243	0.949	1.06	0.01	0.01	0.01	0.01
1632	0.01	1.18	0.949	0.472	0.01	0.0569226	0.01	0.01
1633	0.01	0.203	0.949	0.747	0.01	0.01	0.01	0.01
1634	0.01	0.203	0.949	0.944	0.01	0.01	0.01	0.01
1635	0.01	0.162	0.949	0.275	0.01	0.01	0.01	0.01
1636	0.01	0.162	0.949	0.629	0.01	0.01	0.01	0.01
1637	0.01	0.162	0.949	1.02	0.01	0.01	0.01	0.01
1638	0.01	0.365	0.949	1.06	0.01	0.0284613	0.01	0.01
1639	0.01	0.284	0.949	0.59	0.01	0.0284613	0.01	0.120299
1640	0.01	0.284	0.949	0.59	0.01	0.0284613	0.01	0.0601493
1641	0.01	0.567	0.949	0.905	0.01	0.0569226	0.01	0.01
1642	0.01	0.486	0.949	0.629	0.01	0.0569226	0.01	0.01
1643	0.01	0.243	0.949	0.708	0.0871514	0.0284613	0.01	0.01
1644	0.01	0.203	0.949	0.826	0.01	0.0284613	0.01	0.01
1645	0.01	0.203	0.949	1.22	0.01	0.0284613	0.01	0.01
1646	0.01	0.405	0.949	0.393	0.01	0.0569226	0.01	0.01
1647	0.01	0.365	0.949	1.02	0.01	0.0569226	0.01	0.0601493
1648	0.01	0.527	0.949	0.826	0.01	0.085384	0.01	0.0601493
1649	0.01	0.527	0.949	0.669	0.01	0.085384	0.01	0.01
1650	0.01	0.122	0.949	1.22	0.01	0.0284613	0.01	0.01
1651	0.01	0.324	0.949	0.393	0.01	0.085384	0.01	0.01
1652	0.01	0.324	0.949	0.944	0.01	0.085384	0.01	0.01
1653	0.01	0.203	0.949	0.905	0.120671	0.0569226	0.01	0.180448
1654	0.01	0.203	0.949	0.983	0.01	0.0569226	0.01	0.0601493
1655	0.01	0.243	0.949	0.118	0.01	0.085384	0.01	0.01
1656	0.01	0.203	0.949	0.747	0.01	0.085384	0.01	0.01
1657	0.01	0.284	0.949	0.865	0.01	0.142307	0.01	0.01
1658	0.01	0.446	0.949	0.747	0.0134079	0.256152	0.01	0.180448
1659	0.01	0.446	0.949	0.59	0.01	0.398459	0.01	0.0601493
1660	7.18	238	228	215	5.7654	2.76075	2.47907	1.80448
1661	2.85	15.1	0.909	0.118	2.64806	0.01	0.01	0.01
1662	0.831	14.9	0.909	0.01	0.227934	0.01	0.01	0.01
1663	1.13	14	0.909	0.01	1.00559	0.01	0.01	0.01
1664	0.0593	12	0.909	0.0787	0.113967	0.01	0.01	0.01
1665	0.119	11.9	0.909	0.197	0.0134079	0.01	0.01	0.01
1666	0.297	11.2	0.909	0.118	0.0134079	0.01	0.01	0.01
1667	0.178	9.97	0.909	0.0787	0.01	0.01	0.01	0.01
1668	7.12	9.73	0.909	0.0393	4.51847	0.01	0.01	0.01
1669	1.07	8.83	0.909	0.118	0.777659	0.01	0.01	0.01
1670	0.297	8.35	0.909	0.0393	0.01	0.01	0.01	0.01
1671	1.96	8.1	0.909	0.0393	0.536316	0.01	0.01	0.01
1672	0.178	8.06	0.909	0.0393	0.01	0.01	0.01	0.01
1673	0.01	7.78	0.909	0.118	0.01	0.01	0.01	0.01
1674	0.178	7.33	0.909	0.118	0.911738	0.01	0.01	0.01
1675	0.297	6.24	0.909	0.0393	0.630172	0.01	0.01	0.01
1676	4.09	6	0.909	0.118	1.90392	0.01	0.01	0.01
1677	0.237	5.79	0.909	0.01	0.690507	0.01	0.01	0.01
1678	0.178	5.79	0.909	0.118	0.0871514	0.01	0.01	0.01
1679	0.01	4.74	0.909	0.118	0.01	0.01	0.01	0.01
1680	0.356	4.5	0.909	0.118	0.01	0.01	0.01	0.01
1681	0.178	4.42	0.909	0.0787	0.01	0.01	0.01	0.01
1682	0.119	4.05	0.909	0.01	0.01	0.01	0.01	0.01
1683	1.48	4.01	0.909	0.0787	1.31398	0.01	0.01	0.01
1684	0.415	3.57	0.909	0.197	0.844698	0.01	0.01	0.01
1685	0.237	3.04	0.909	0.0393	0.294974	0.01	0.01	0.01
1686	0.119	3	0.909	0.157	0.01	0.01	0.01	0.01
1687	0.178	2.96	0.909	0.0393	0.01	0.01	0.01	0.01
1688	0.01	2.31	0.909	0.236	0.01	0.01	0.01	0.01
1689	0.119	2.19	0.909	0.0393	0.01	0.01	0.01	0.01
1690	0.01	2.15	0.909	0.0787	0.0469277	0.01	0.01	0.01
1691	0.0593	2.03	0.909	0.275	0.01	0.01	0.01	0.01
1692	0.415	5.07	0.909	0.0393	0.01	0.0284613	0.01	0.01
1693	1.07	4.46	0.909	0.0393	0.227934	0.0284613	0.01	0.01
1694	1.6	7.29	0.909	0.0787	1.019	0.0569226	0.01	0.01
1695	0.01	0.973	0.909	0.433	0.00670395	0.01	0.01	0.01
1696	0.297	0.892	0.909	0.01	0.181007	0.01	0.01	0.01
1697	0.01	0.689	0.909	0.669	0.01	0.01	0.01	0.01
1698	0.01	0.689	0.909	0.983	0.01	0.01	0.01	0.01
1699	0.01	0.648	0.909	0.197	0.01	0.01	0.01	0.01
1700	0.01	0.648	0.909	0.787	0.00670395	0.01	0.01	0.01
1701	0.01	0.608	0.909	0.826	0.01	0.01	0.01	0.01
1702	0.01	0.527	0.909	0.708	0.01	0.01	0.01	0.01
1703	0.0593	1.42	0.909	0.118	0.107263	0.0284613	0.01	0.01
1704	0.01	0.486	0.909	0.669	0.01	0.01	0.01	0.01
1705	0.01	0.446	0.909	0.629	0.01	0.01	0.01	0.01
1706	0.01	0.446	0.909	1.14	0.01	0.01	0.01	0.01
1707	0.01	0.405	0.909	0.787	0.01	0.01	0.01	0.0601493
1708	0.01	1.09	0.909	0.629	0.01	0.0284613	0.01	0.01
1709	0.01	0.365	0.909	0.433	0.01	0.01	0.01	0.01
1710	5.34	16.2	0.909	0.01	4.65254	0.483842	0.01	0.01
1711	0.01	0.324	0.909	0.629	0.01	0.01	0.01	0.01
1712	0.01	0.851	0.909	0.551	0.01	0.0284613	0.01	0.01
1713	0.01	0.284	0.909	0.472	0.01	0.01	0.01	0.01
1714	0.01	0.284	0.909	1.26	0.01	0.01	0.01	0.01
1715	0.01	0.243	0.909	0.551	0.0469277	0.01	0.01	0.01
1716	0.01	0.243	0.909	0.59	0.01	0.01	0.01	0.01
1717	0.01	0.243	0.909	0.944	0.01	0.01	0.01	0.01
1718	0.01	0.203	0.909	1.06	0.01	0.01	0.01	0.01
1719	0.01	0.203	0.909	1.14	0.01	0.01	0.01	0.01
1720	0.01	0.527	0.909	0.669	0.00670395	0.0284613	0.01	0.0601493
1721	0.01	0.486	0.909	0.787	0.01	0.0284613	0.01	0.0601493
1722	0.01	0.162	0.909	0.551	0.01	0.01	0.01	0.120299
1723	0.01	0.162	0.909	0.59	0.01	0.01	0.01	0.01
1724	0.01	0.162	0.909	1.02	0.01	0.01	0.01	0.01
1725	0.01	0.446	0.909	0.511	0.01	0.0284613	0.01	0.0601493
1726	0.01	0.405	0.909	0.787	0.01	0.0284613	0.01	0.01
1727	0.01	4.01	0.909	0.236	0.00670395	0.284613	0.01	0.0601493
1728	0.01	0.365	0.909	1.1	0.0134079	0.0284613	0.01	0.0601493
1729	0.01	0.324	0.909	0.669	0.01	0.0284613	0.01	0.01
1730	0.01	0.608	0.909	0.983	0.01	0.0569226	0.01	0.01
1731	0.01	0.284	0.909	0.865	0.01	0.0284613	0.01	0.01
1732	0.01	1.09	0.909	1.06	0.01	0.113845	0.01	0.0601493
1733	0.01	0.486	0.909	0.865	0.01	0.0569226	0.01	0.120299
1734	0.01	0.081	0.909	0.315	0.0134079	0.01	0.01	0.01
1735	0.01	0.446	0.909	0.629	0.01	0.0569226	0.01	0.120299
1736	0.01	0.203	0.909	0.787	0.01	0.0284613	0.01	0.0601493
1737	0.01	0.77	0.909	0.669	0.01	0.113845	0.01	0.01
1738	0.01	0.365	0.909	0.787	0.01	0.0569226	0.01	0.120299
1739	0.01	0.729	0.909	0.905	0.01	0.142307	0.01	0.180448
1740	0.01	0.729	0.909	0.905	0.01	0.142307	0.01	0.0601493
1741	0.01	0.122	0.909	0.59	0.00670395	0.0284613	0.01	0.120299
1742	0.01	0.243	0.909	0.59	0.0938554	0.0569226	0.01	0.01
1743	0.01	0.203	0.909	0.511	0.01	0.0569226	0.01	0.0601493
1744	0.01	0.284	0.909	0.905	0.0871514	0.085384	0.01	0.01
1745	0.01	0.567	0.909	1.3	0.01	0.170768	0.01	0.0601493
1746	0.01	0.648	0.909	0.433	0.01	0.199229	0.01	0.01
1747	0.01	0.284	0.909	0.393	0.00670395	0.170768	0.01	0.01
1748	1.07	184	29.3	4.17	0.0201119	1.3946	0.323357	0.01
1749	0.356	73.5	58.6	15.6	0.0402237	1.30922	0.646714	0.240597
1750	0.771	111	63.3	12.9	0.0938554	1.16691	0.700607	0.240597
1751	0.593	55.6	24.3	4.84	0.127375	1.16691	0.269464	0.01
1752	1.66	324	85.5	16.8	0.100559	4.49689	0.970071	0.360896
1753	0.89	229	170	65.3	0.187711	3.8992	1.94014	0.721791
1754	0.0593	14.5	0.869	0.01	0.0201119	0.01	0.01	0.01
1755	0.356	14.2	0.869	0.0787	0.00670395	0.01	0.01	0.01
1756	0.237	14	0.869	0.0393	0.01	0.01	0.01	0.01
1757	0.593	13	0.869	0.0393	0.01	0.01	0.01	0.01
1758	0.534	12.8	0.869	0.0393	0.01	0.01	0.01	0.01
1759	2.49	12	0.869	0.118	3.895	0.01	0.01	0.01
1760	0.178	11.7	0.869	0.0787	0.01	0.01	0.01	0.01
1761	0.475	11.3	0.869	0.01	0.395533	0.01	0.01	0.01
1762	0.297	11.3	0.869	0.0393	0.32179	0.01	0.01	0.01
1763	0.89	10.2	0.869	0.118	0.268158	0.01	0.01	0.01
1764	0.534	9.89	0.869	0.157	0.00670395	0.01	0.01	0.01
1765	0.119	9.81	0.869	0.0787	0.32179	0.01	0.01	0.01
1766	1.25	9.73	0.869	0.01	1.09274	0.01	0.01	0.01
1767	0.0593	9.69	0.869	0.0393	0.01	0.01	0.01	0.01
1768	2.08	8.47	0.869	0.197	0.583244	0.01	0.01	0.01
1769	0.119	8.43	0.869	0.0787	0.01	0.01	0.01	0.01
1770	2.67	8.31	0.869	0.275	0.469277	0.01	0.01	0.01
1771	0.297	7.46	0.869	0.0787	0.777659	0.01	0.01	0.01
1772	0.356	6.56	0.869	0.0393	0.01	0.01	0.01	0.01
1773	0.949	6.52	0.869	0.0787	0.01	0.01	0.01	0.01
1774	2.31	6.48	0.869	0.0787	0.844698	0.01	0.01	0.01
1775	0.237	6.12	0.869	0.0393	0.01	0.01	0.01	0.01
1776	0.237	5.75	0.869	0.0787	0.502797	0.01	0.01	0.01
1777	0.0593	5.59	0.869	0.197	0.01	0.01	0.01	0.01
1778	0.178	5.39	0.869	0.0787	0.0402237	0.01	0.01	0.01
1779	0.475	15.2	0.869	0.01	0.0402237	0.0284613	0.01	0.01
1780	0.0593	5.23	0.869	0.01	0.01	0.01	0.01	0.01
1781	0.119	3.93	0.869	0.0393	0.107263	0.01	0.01	0.01
1782	0.297	3.81	0.869	0.0393	0.160895	0.01	0.01	0.01
1783	0.534	3.28	0.869	0.433	0.522908	0.01	0.01	0.01
1784	0.0593	1.46	0.869	0.0393	0.01	0.01	0.01	0.01
1785	0.01	1.22	0.869	0.197	0.01	0.01	0.01	0.01
1786	0.01	0.81	0.869	0.708	0.01	0.01	0.01	0.01
1787	0.01	0.77	0.869	0.315	0.01	0.01	0.01	0.01
1788	0.01	0.608	0.869	1.14	0.01	0.01	0.01	0.01
1789	0.01	0.608	0.869	1.22	0.01	0.01	0.01	0.01
1790	0.01	0.567	0.869	0.629	0.01	0.01	0.01	0.0601493
1791	0.01	0.567	0.869	1.1	0.01	0.01	0.01	0.01
1792	0.01	0.527	0.869	0.865	0.01	0.01	0.01	0.01
1793	0.89	14.2	0.869	0.0787	1.857	0.284613	0.01	0.01
1794	0.01	0.486	0.869	0.551	0.01	0.01	0.01	0.120299
1795	0.01	0.446	0.869	0.511	0.01	0.01	0.01	0.01
1796	0.01	0.446	0.869	0.708	0.01	0.01	0.01	0.01
1797	0.01	0.405	0.869	0.511	0.01	0.01	0.01	0.01
1798	0.01	0.365	0.869	0.865	0.01	0.01	0.01	0.01
1799	0.01	0.324	0.869	0.511	0.01	0.01	0.01	0.01
1800	0.01	0.284	0.869	0.236	0.01	0.01	0.01	0.01
1801	0.01	0.284	0.869	0.511	0.01	0.01	0.01	0.01
1802	0.01	0.284	0.869	0.865	0.01	0.01	0.01	0.01
1803	0.01	0.284	0.869	1.1	0.01	0.01	0.01	0.01
1804	0.01	0.729	0.869	0.511	0.0134079	0.0284613	0.01	0.01
1805	0.01	0.729	0.869	0.629	0.01	0.0284613	0.01	0.01
1806	0.01	0.243	0.869	1.1	0.01	0.01	0.01	0.01
1807	5.46	10.9	0.869	0.0393	1.50169	0.512304	0.01	0.01
1808	0.01	0.567	0.869	0.708	0.01	0.0284613	0.01	0.01
1809	0.01	0.527	0.869	0.787	0.01	0.0284613	0.01	0.01
1810	0.01	0.486	0.869	0.747	0.01	0.0284613	0.01	0.120299
1811	0.01	0.486	0.869	0.433	0.01	0.0284613	0.01	0.01
1812	0.01	0.162	0.869	0.787	0.01	0.01	0.01	0.01
1813	0.01	0.446	0.869	0.747	0.01	0.0284613	0.01	0.0601493
1814	0.01	0.851	0.869	0.708	0.01	0.0569226	0.01	0.01
1815	0.01	1.26	0.869	1.1	0.01	0.085384	0.01	0.180448
1816	0.01	1.18	0.869	0.354	0.00670395	0.085384	0.01	0.01
1817	0.01	0.122	0.869	1.02	0.01	0.01	0.01	0.0601493
1818	0.01	0.122	0.869	1.3	0.01	0.01	0.01	0.01
1819	0.01	0.689	0.869	0.393	0.01	0.0569226	0.01	0.01
1820	0.01	0.324	0.869	0.433	0.01	0.0284613	0.01	0.120299
1821	0.01	0.324	0.869	1.3	0.01	0.0284613	0.01	0.0601493
1822	0.01	0.324	0.869	0.236	0.0134079	0.0284613	0.01	0.01
1823	0.01	0.324	0.869	0.551	0.01	0.0284613	0.01	0.01
1824	0.01	0.284	0.869	0.669	0.01	0.0284613	0.01	0.0601493
1825	0.01	0.446	0.869	0.315	0.01	0.0569226	0.01	0.01
1826	0.01	0.405	0.869	0.787	0.01	0.0569226	0.01	0.240597
1827	0.01	0.81	0.869	0.315	0.00670395	0.142307	0.01	0.0601493
1828	0.01	0.527	0.869	0.708	0.01	0.113845	0.01	0.01
1829	0.01	0.122	0.869	0.551	0.01	0.0284613	0.01	0.0601493
1830	0.01	0.689	0.869	0.433	0.01	0.170768	0.01	0.120299
1831	0.01	0.486	0.869	0.669	0.01	0.142307	0.01	0.01
1832	0.01	0.365	0.869	0.669	0.01	0.142307	0.01	0.01
1833	0.01	0.729	0.869	0.393	0.01	0.284613	0.01	0.01
1834	0.01	0.122	0.869	0.747	0.01	0.0569226	0.01	0.120299
1835	0.01	0.284	0.869	0.944	0.01	0.170768	0.01	0.01
1836	0.01	0.122	0.869	0.747	0.01	0.085384	0.01	0.240597
1837	0.01	0.081	0.869	0.59	0.01	0.0569226	0.01	0.0601493
1838	0.01	0.081	0.869	0.708	0.00670395	0.113845	0.01	0.120299
1839	0.01	0.0405	0.869	1.3	0.01	0.0569226	0.01	0.01
1840	2.14	390	23.4	5.31	0.0670395	2.19152	0.269464	0.01
1841	2.25	2010	6770	9990	0.0402237	36.2597	78.0369	80.7203
1842	1.42	916	1260	1000	0.160895	29.6282	14.7128	3.7894
1843	0.712	99.8	45.3	8.97	0.01	3.98459	0.538929	0.240597
1844	0.297	13.8	0.83	0.01	0.01	0.01	0.01	0.01
1845	0.593	13.7	0.83	0.197	0.140783	0.01	0.01	0.01
1846	1.01	13.2	0.83	0.01	0.435757	0.01	0.01	0.01
1847	0.475	12.6	0.83	0.01	0.01	0.01	0.01	0.01
1848	2.79	12.5	0.83	0.0393	1.84359	0.01	0.01	0.01
1849	0.534	12	0.83	0.01	0.28827	0.01	0.01	0.01
1850	0.0593	11.3	0.83	0.157	0.0938554	0.01	0.01	0.01
1851	0.237	10.5	0.83	0.0787	0.01	0.01	0.01	0.01
1852	1.9	9.81	0.83	0.01	1.44135	0.01	0.01	0.01
1853	0.593	9.64	0.83	0.118	0.529612	0.01	0.01	0.01
1854	0.178	9.44	0.83	0.0393	0.0603356	0.01	0.01	0.01
1855	0.01	9.4	0.83	0.01	0.0469277	0.01	0.01	0.01
1856	2.02	9.2	0.83	0.01	1.15308	0.01	0.01	0.01
1857	0.415	8.96	0.83	0.118	0.01	0.01	0.01	0.01
1858	0.297	8.87	0.83	0.01	0.01	0.01	0.01	0.01
1859	1.01	7.58	0.83	0.236	2.79555	0.01	0.01	0.01
1860	0.297	7.54	0.83	0.01	0.01	0.01	0.01	0.01
1861	0.0593	7.54	0.83	0.315	0.01	0.01	0.01	0.01
1862	0.178	7.29	0.83	0.01	0.01	0.01	0.01	0.01
1863	1.84	7.05	0.83	0.0393	1.70951	0.01	0.01	0.01
1864	0.0593	6.93	0.83	0.0787	0.0670395	0.01	0.01	0.01
1865	0.0593	6.61	0.83	0.01	0.01	0.01	0.01	0.01
1866	0.119	6.44	0.83	0.0787	0.01	0.01	0.01	0.01
1867	0.297	6.16	0.83	0.197	0.01	0.01	0.01	0.01
1868	0.237	5.55	0.83	0.01	0.107263	0.01	0.01	0.01
1869	1.36	4.34	0.83	0.0393	0.01	0.01	0.01	0.01
1870	0.01	3.24	0.83	0.0787	0.388829	0.01	0.01	0.01
1871	0.01	1.86	0.83	0.157	0.01	0.01	0.01	0.01
1872	0.237	9.32	0.83	0.0393	0.0938554	0.0569226	0.01	0.01
1873	0.0593	1.26	0.83	0.354	0.01	0.01	0.01	0.0601493
1874	0.01	0.851	0.83	0.472	0.01	0.01	0.01	0.01
1875	0.0593	0.729	0.83	0.433	0.22123	0.01	0.01	0.01
1876	0.01	0.648	0.83	0.275	0.01	0.01	0.01	0.01
1877	0.01	0.608	0.83	0.826	0.01	0.01	0.01	0.120299
1878	0.01	0.608	0.83	0.59	0.01	0.01	0.01	0.01
1879	0.01	0.608	0.83	1.06	0.01	0.01	0.01	0.01
1880	0.01	0.608	0.83	1.1	0.01	0.01	0.01	0.01
1881	0.01	0.567	0.83	0.708	0.00670395	0.01	0.01	0.01
1882	0.01	1.5	0.83	0.157	0.01	0.0284613	0.01	0.01
1883	0.01	0.527	0.83	1.14	0.01	0.01	0.01	0.01
1884	0.01	0.486	0.83	0.275	0.01	0.01	0.01	0.01
1885	0.01	0.446	0.83	0.983	0.01	0.01	0.01	0.01
1886	0.01	0.446	0.83	1.06	0.01	0.01	0.01	0.01
1887	0.01	0.405	0.83	0.157	0.01	0.01	0.01	0.01
1888	0.01	0.405	0.83	0.354	0.01	0.01	0.01	0.01
1889	0.01	0.405	0.83	0.59	0.01	0.01	0.01	0.01
1890	0.01	0.405	0.83	0.905	0.01	0.01	0.01	0.01
1891	0.01	1.05	0.83	0.236	0.0871514	0.0284613	0.01	0.01
1892	0.01	0.365	0.83	0.629	0.01	0.01	0.01	0.0601493
1893	0.01	0.365	0.83	0.315	0.01	0.01	0.01	0.01
1894	0.01	0.324	0.83	0.433	0.00670395	0.01	0.01	0.01
1895	0.01	0.324	0.83	0.669	0.01	0.01	0.01	0.01
1896	0.01	0.324	0.83	0.708	0.01	0.01	0.01	0.01
1897	0.01	0.324	0.83	1.1	0.01	0.01	0.01	0.01
1898	0.01	0.851	0.83	0.629	0.01	0.0284613	0.01	0.120299
1899	0.01	0.284	0.83	0.354	0.01	0.01	0.01	0.120299
1900	0.01	0.284	0.83	0.236	0.01	0.01	0.01	0.01
1901	0.01	0.284	0.83	0.629	0.01	0.01	0.01	0.01
1902	0.01	0.284	0.83	1.26	0.01	0.01	0.01	0.01
1903	0.01	0.77	0.83	0.551	0.01	0.0284613	0.01	0.01
1904	0.01	0.608	0.83	0.59	0.0268158	0.0284613	0.01	0.01
1905	0.01	0.608	0.83	0.708	0.01	0.0284613	0.01	0.01
1906	0.01	0.203	0.83	0.236	0.01	0.01	0.01	0.01
1907	0.01	0.203	0.83	0.472	0.01	0.01	0.01	0.01
1908	0.01	0.203	0.83	1.26	0.01	0.01	0.01	0.01
1909	0.01	0.527	0.83	1.1	0.01	0.0284613	0.01	0.01
1910	0.01	0.486	0.83	0.747	0.01	0.0284613	0.01	0.0601493
1911	0.01	0.486	0.83	1.02	0.01	0.0284613	0.01	0.01
1912	0.01	0.162	0.83	0.983	0.01	0.01	0.01	0.01
1913	0.01	0.892	0.83	1.06	0.01	0.0569226	0.01	0.01
1914	0.01	0.405	0.83	0.826	0.01	0.0284613	0.01	0.01
1915	0.01	0.405	0.83	0.944	0.01	0.0284613	0.01	0.01
1916	0.01	0.365	0.83	1.06	0.01	0.0284613	0.01	0.01
1917	0.01	0.365	0.83	1.26	0.01	0.0284613	0.01	0.01
1918	0.01	0.122	0.83	0.787	0.01	0.01	0.01	0.01
1919	0.01	0.122	0.83	0.983	0.01	0.01	0.01	0.01
1920	0.01	0.324	0.83	0.669	0.00670395	0.0284613	0.01	0.01
1921	0.01	0.608	0.83	1.06	0.00670395	0.0569226	0.01	0.120299
1922	0.01	0.284	0.83	0.708	0.01	0.0284613	0.01	0.01
1923	0.01	0.284	0.83	0.826	0.01	0.0284613	0.01	0.01
1924	0.01	0.486	0.83	0.669	0.01	0.0569226	0.01	0.0601493
1925	0.01	0.081	0.83	0.669	0.01	0.01	0.01	0.01
1926	0.01	0.446	0.83	0.865	0.01	0.0569226	0.01	0.0601493
1927	0.01	0.446	0.83	0.747	0.01	0.0569226	0.01	0.01
1928	0.01	0.203	0.83	0.433	0.01	0.0284613	0.01	0.01
1929	0.01	0.203	0.83	0.747	0.01	0.0284613	0.01	0.01
1930	0.01	0.81	0.83	0.905	0.01	0.113845	0.01	0.240597
1931	0.01	0.567	0.83	0.393	0.01	0.085384	0.01	0.0601493
1932	0.01	0.365	0.83	0.747	0.01	0.0569226	0.01	0.120299
1933	0.01	0.365	0.83	0.826	0.01	0.0569226	0.01	0.01
1934	0.01	0.729	0.83	0.826	0.01	0.113845	0.01	0.180448
1935	0.01	0.324	0.83	0.708	0.00670395	0.0569226	0.01	0.01
1936	0.01	0.486	0.83	0.708	0.01	0.085384	0.01	0.01
1937	0.01	0.608	0.83	0.59	0.01	0.113845	0.01	0.01
1938	0.01	0.446	0.83	0.983	0.01	0.085384	0.01	0.0601493
1939	0.01	0.243	0.83	0.747	0.01	0.0569226	0.01	0.0601493
1940	0.01	0.243	0.83	0.354	0.01	0.0569226	0.01	0.01
1941	0.01	0.324	0.83	1.3	0.01	0.085384	0.01	0.01
1942	0.01	0.486	0.83	0.826	0.01	0.142307	0.01	0.01
1943	0.01	0.162	0.83	1.06	0.01	0.0569226	0.01	0.01
1944	0.01	0.081	0.83	1.14	0.01	0.0284613	0.01	0.01
1945	0.01	0.284	0.83	0.669	0.01	0.113845	0.01	0.01
1946	0.01	0.608	0.83	1.06	0.01	0.256152	0.01	0.0601493
1947	3.5	7.42	0.83	0.01	4.09612	4.06997	0.01	0.01
1948	0.01	0.162	0.83	0.354	0.01	0.113845	0.01	0.01
1949	1.19	1330	3020	4020	0.0268158	15.3976	36.7549	19.3079
1950	1.31	27.8	17.6	5.82	1.17319	0.42692	0.215571	0.120299
1951	0.119	14.9	0.79	0.197	0.01	0.01	0.01	0.01
1952	0.89	14.5	0.79	0.01	0.0938554	0.01	0.01	0.01
1953	0.89	14.1	0.79	0.01	0.134079	0.01	0.01	0.01
1954	8.01	14.1	0.79	0.0787	6.18775	0.01	0.01	0.01
1955	0.415	13.9	0.79	0.0393	0.01	0.01	0.01	0.01
1956	0.119	12.5	0.79	0.0787	0.0201119	0.01	0.01	0.01
1957	2.79	11.5	0.79	0.0787	1.44805	0.01	0.01	0.01
1958	1.78	11	0.79	0.0787	1.66258	0.01	0.01	0.01
1959	1.19	10.7	0.79	0.157	0.348606	0.01	0.01	0.01
1960	0.89	10.5	0.79	0.275	0.281566	0.01	0.01	0.01
1961	1.36	10.3	0.79	0.0393	0.435757	0.01	0.01	0.01
1962	0.178	10.2	0.79	0.01	0.01	0.01	0.01	0.01
1963	0.0593	10	0.79	0.0787	0.01	0.01	0.01	0.01
1964	0.653	9.04	0.79	0.01	0.368717	0.01	0.01	0.01
1965	0.0593	9	0.79	0.01	0.0134079	0.01	0.01	0.01
1966	0.653	8.96	0.79	0.01	0.274862	0.01	0.01	0.01
1967	0.01	8.55	0.79	0.0787	0.01	0.01	0.01	0.01
1968	1.07	8.43	0.79	0.01	0.274862	0.01	0.01	0.01
1969	0.178	8.19	0.79	0.0787	0.01	0.01	0.01	0.01
1970	0.237	7.78	0.79	0.0787	0.167599	0.01	0.01	0.01
1971	0.178	7.54	0.79	0.0787	0.01	0.01	0.01	0.01
1972	0.178	7.54	0.79	0.157	0.0737435	0.01	0.01	0.01
1973	0.593	7.21	0.79	0.0393	0.01	0.01	0.01	0.01
1974	0.0593	7.21	0.79	0.197	0.00670395	0.01	0.01	0.01
1975	0.237	6.85	0.79	0.01	0.0536316	0.01	0.01	0.01
1976	0.0593	6.73	0.79	0.01	0.0134079	0.01	0.01	0.01
1977	0.237	6.69	0.79	0.0393	0.328494	0.01	0.01	0.01
1978	0.0593	6.4	0.79	0.01	0.01	0.01	0.01	0.01
1979	0.0593	6.08	0.79	0.0787	0.01	0.01	0.01	0.01
1980	0.356	5.59	0.79	0.01	0.160895	0.01	0.01	0.01
1981	0.593	5.27	0.79	0.0393	0.475981	0.01	0.01	0.01
1982	0.119	5.27	0.79	0.118	0.0201119	0.01	0.01	0.01
1983	0.01	4.3	0.79	0.197	0.01	0.01	0.01	0.01
1984	0.119	4.01	0.79	0.01	0.01	0.01	0.01	0.01
1985	0.771	3.69	0.79	0.0393	0.22123	0.01	0.01	0.01
1986	0.297	3.49	0.79	0.0787	0.214527	0.01	0.01	0.01
1987	0.653	9.85	0.79	0.0393	0.616764	0.0284613	0.01	0.01
1988	0.119	8.96	0.79	0.0393	0.01	0.0284613	0.01	0.01
1989	0.01	1.86	0.79	0.59	0.01	0.01	0.01	0.01
1990	0.01	1.78	0.79	0.747	0.01	0.01	0.01	0.120299
1991	0.119	2.88	0.79	0.197	0.01	0.0284613	0.01	0.01
1992	0.119	8.59	0.79	0.0393	0.01	0.085384	0.01	0.01
1993	3.68	5.15	0.79	0.0393	3.35198	0.0569226	0.01	0.01
1994	0.01	0.77	0.79	0.433	0.01	0.01	0.01	0.01
1995	0.01	0.729	0.79	1.1	0.01	0.01	0.01	0.01
1996	0.01	0.689	0.79	0.905	0.01	0.01	0.01	0.0601493
1997	0.01	0.608	0.79	0.275	0.01	0.01	0.01	0.01
[truncated: 95,309 more rows]
